# Supplementary material for: PyUUL provides an interface between biological structures and deep learning algorithms
Source: Nat Commun. 2022 Feb 18;13:961. doi: 10.1038/s41467-022-28327-3 (PMC8857184; doi:10.1038/s41467-022-28327-3)
Supplement: Supplementary file 8 — Source Data [file 41467_2022_28327_MOESM8_ESM.txt]

Supplementary Figure 1A																																																																																																																																																																																																																																																																																																																																																																																							
																																																																																																																																																																																																																																																																																																																																																																																							
																																																																																																																																																																																																																																																																																																																																																																																							
	Sparse Tensor boxplot		0.79619574546814	0.662783622741699	0.379550695419312	0.233333349227905	0.007990598678589	0.398073434829712	1.39242219924927	0.253440856933594	0.226867198944092	0.296959400177002	0.514976263046265	0.207849740982056	0.050823926925659	0.156962394714355	0.702002048492432	1.39726305007935	0.105758905410767	0.36732816696167	0.00750732421875	0.129037141799927	0.407440662384033	0.239076137542725	0.227441310882568	0.154821395874023	0.234217643737793	0.213374853134155	0.15380597114563	0.944939851760864	0.218078851699829	0.199596166610718	0.468013286590576	0.540260314941406	0.199704170227051	0.33103609085083	0.481197357177734	0.231216907501221	0.148699283599854	0.387789487838745	0.32543683052063	1.39399933815002	0.145039558410645	0.403703689575195	0.831498146057129	0.157623767852783	0.178966283798218	0.209184408187866	0.215804100036621	0.140032529830933	0.784481763839722	0.203892230987549	0.132315397262573	0.280076265335083	0.814562559127808	0.165805101394653	0.217884063720703	0.05964732170105	0.153581619262695	0.230175971984863	0.241350412368774	0.472846269607544	0.329756498336792	0.238772869110107	0.34084677696228	0.216126680374145	0.235481023788452	0.20011043548584	0.288809776306152	0.275494813919067	0.60821795463562	0.293513059616089	0.14881420135498	0.174283742904663	0.328563213348389	0.206652641296387	0.306670427322388	0.321795225143433	0.258330345153809	0.285074472427368	0.449464797973633	0.294351577758789	0.455197811126709	0.202445983886719	0.210878372192383	0.414569139480591	0.154003143310547	0.444178819656372	1.06988787651062	0.233269453048706	0.779837369918823	0.355674743652344	1.90775632858276	0.68250846862793	0.201036930084229	0.60502028465271	0.548389434814453	0.499292373657227	0.700220108032227	0.470019817352295	0.571510314941406	1.44773578643799	0.607302188873291	1.41805768013001	0.157524824142456																																																																																																																																																																																																																																																																														
																																																																																																																																																																																																																																																																																																																																																																																							
	Dense Tensor boxplot		0.785079956054688	0.639342308044434	0.379749059677124	0.233503103256226	0.007226467132568	0.377147912979126	1.34654712677002	0.249483823776245	0.220622301101685	0.282581329345703	0.531896829605103	0.202255725860596	0.054293870925903	0.152660131454468	0.690424919128418	1.36641764640808	0.107465744018555	0.37592625617981	0.009245634078979	0.123169183731079	0.405997037887573	0.231825590133667	0.199821710586548	0.150856018066406	0.240528106689453	0.215616226196289	0.147290468215942	0.958917379379272	0.214472055435181	0.19463849067688	0.439642906188965	0.525396823883057	0.198553562164307	0.314630746841431	0.50648832321167	0.221624612808228	0.149023294448853	0.379983901977539	0.309777975082397	1.35511565208435	0.143091201782227	0.415952920913696	0.801486730575562	0.151150465011597	0.172155141830444	0.201399326324463	0.211513042449951	0.128209114074707	0.784118890762329	0.194306135177612	0.125265121459961	0.198824405670166	0.874098300933838	0.162026405334473	0.161453008651733	0.072196960449219	0.154382705688477	0.202774286270142	0.220223903656006	0.502911329269409	0.320528745651245	0.238949298858643	0.272286415100098	0.250972747802734	0.280855178833008	0.284765243530273	0.366341114044189	0.253052711486816	0.576653242111206	0.252397298812866	0.13958477973938	0.153428316116333	0.321789741516113	0.192187547683716	0.303959846496582	0.356966972351074	0.219615936279297	0.273626565933228	0.452577114105225	0.255536079406738	0.510141611099243	0.203693389892578	0.184095859527588	0.336051225662231	0.146746397018433	0.351838827133179	0.98926043510437	0.251927375793457	0.678284645080566	0.322213411331177	1.87888526916504	0.670562505722046	0.206903457641602	0.58008074760437	0.559656620025635	0.492811441421509	0.703112602233887	0.493961334228516	0.550151109695435	1.35945439338684	0.58889627456665	1.35366415977478	0.157285690307617																																																																																																																																																																																																																																																																														
																																																																																																																																																																																																																																																																																																																																																																																							
																																																																																																																																																																																																																																																																																																																																																																																							
Supplementary Figure 1B																																																																																																																																																																																																																																																																																																																																																																																							
																																																																																																																																																																																																																																																																																																																																																																																							
																																																																																																																																																																																																																																																																																																																																																																																							
	Sparse Tensor boxplot		9.98339462280273	8.29137420654297	4.88744354248047	3.10747146606445	0.08660888671875	5.07169723510742	17.0395011901855	1.65643692016602	1.60113143920898	3.65343475341797	6.64395904541016	1.40160369873047	0.855094909667969	1.13053131103516	9.02268218994141	17.481861114502	1.38846969604492	4.73663330078125	0.086566925048828	1.694580078125	5.2650146484375	1.66113662719727	2.65210342407227	2.01277542114258	3.14351654052734	1.4707145690918	1.75794219970703	11.8654594421387	1.50340270996094	2.95590591430664	5.97529983520508	6.77534103393555	1.37357330322266	4.19264221191406	6.18716430664063	1.43618011474609	1.9779052734375	4.97224807739258	4.04862976074219	17.3075942993164	1.72760391235352	5.15641784667969	10.3891639709473	1.15826797485352	1.27823638916016	2.74420928955078	1.48934555053711	1.60700607299805	9.95486068725586	2.62260437011719	1.73167419433594	2.65357208251953	10.1498565673828	1.08856964111328	2.00480270385742	0.875068664550781	1.9990119934082	2.33164215087891	1.56630325317383	4.97946548461914	3.65826034545898	3.06764984130859	3.74688339233398	2.35568618774414	1.52476119995117	2.56599807739258	3.52733993530273	3.43515014648437	5.60612106323242	1.67276000976563	1.77619552612305	1.70351791381836	4.08052062988281	2.59784698486328	3.85980224609375	3.88875579833984	1.49484252929688	1.35225677490234	5.0417366027832	1.69214630126953	5.53659057617188	1.4269905090332	1.90115737915039	4.16079330444336	1.99813079833984	4.37769317626953	11.0490951538086	2.71961975097656	8.3704719543457	3.41265869140625	19.9621315002441	7.81238174438477	1.82378005981445	5.86787796020508	5.66180419921875	6.05326461791992	7.27808380126953	5.95024871826172	7.05702972412109	17.458740234375	7.58843231201172	17.478630065918	1.08546447753906																																																																																																																																																																																																																																																																														
																																																																																																																																																																																																																																																																																																																																																																																							
	Dense Tensor boxplot		74.2318725585938	45.714111328125	38.7103271484375	23.0136108398437	0.923881530761719	24.3315582275391	152.542419433594	11.1236572265625	10.2383995056152	23.0635643005371	52.0030975341797	9.551513671875	15.6538696289063	7.84279632568359	57.4777908325195	128.593597412109	12.9429931640625	39.2334480285645	0.9854736328125	11.3759994506836	42.6054611206055	9.15847778320313	15.1405334472656	16.6409912109375	27.4142532348633	9.79788208007813	8.50341796875	140.958984375	10.9790496826172	28.6202430725098	34.5162963867187	58.6850166320801	6.83672332763672	21.0731506347656	112.7197265625	7.98956680297852	22.8730201721191	28.7818450927734	30.8347778320312	120.046508789063	10.5682983398438	56.1651992797852	63.3970184326172	6.427001953125	7.71322631835938	16.6725082397461	8.23459625244141	9.69570922851563	75.1495742797852	17.3111915588379	11.0050048828125	17.1304321289063	192.910480499268	7.81251525878906	16.5412902832031	15.889835357666	11.1030578613281	11.1075897216797	10.5464630126953	30.7893562316895	21.0348358154297	22.1731567382812	16.4877319335938	12.4893951416016	10.382080078125	34.60693359375	19.5916442871094	19.0949935913086	30.9144973754883	10.5571746826172	9.93836975097656	10.7009582519531	25.279541015625	15.9670829772949	20.7826995849609	26.4042663574219	10.407829284668	10.8919143676758	34.1836166381836	9.17701721191406	28.2068138122559	10.1863861083984	11.16650390625	21.3094253540039	12.2360229492188	19.8031997680664	69.0222930908203	15.8615112304688	71.497615814209	20.4953384399414	124.673126220703	78.4304351806641	9.99151611328125	45.1589584350586	41.858528137207	63.8932571411133	48.8769378662109	35.6476135253906	48.5787620544434	129.395942687988	35.6698608398437	132.155227661133	6.82044982910156																																																																																																																																																																																																																																																																														
																																																																																																																																																																																																																																																																																																																																																																																							
																																																																																																																																																																																																																																																																																																																																																																																							
																																																																																																																																																																																																																																																																																																																																																																																							
Supplementary Figure 1C																																																																																																																																																																																																																																																																																																																																																																																							
																																																																																																																																																																																																																																																																																																																																																																																							
																																																																																																																																																																																																																																																																																																																																																																																							
	Sparse Tensor boxplot		0.063301086425781	0.049542188644409	0.031207799911499	0.019495010375977	0.003366708755493	0.030385494232178	0.100374698638916	0.014977216720581	0.013885974884033	0.022304534912109	0.039807319641113	0.012847185134888	0.00725245475769	0.010789155960083	0.052350521087647	0.100831270217896	0.01058292388916	0.03027868270874	0.003570556640625	0.011575937271118	0.032194375991821	0.014499664306641	0.017288208007813	0.013931035995483	0.020166635513306	0.013592004776001	0.013233661651611	0.07465124130249	0.013607978820801	0.018081188201904	0.03471040725708	0.04125714302063	0.012516736984253	0.025307655334473	0.043123483657837	0.014285087585449	0.014163732528687	0.030371427536011	0.026260614395142	0.10034704208374	0.012382507324219	0.033666372299194	0.059776782989502	0.010396957397461	0.011018037796021	0.017569065093994	0.013310670852661	0.011574506759644	0.058737754821777	0.016522407531738	0.011814117431641	0.017003774642944	0.068786144256592	0.009955883026123	0.013825416564941	0.007166862487793	0.012723922729492	0.014976263046265	0.013387680053711	0.03001880645752	0.02204704284668	0.019766569137573	0.021941423416138	0.015735626220703	0.013548135757446	0.018206119537354	0.02143931388855	0.021048069000244	0.034916162490845	0.014287710189819	0.013017654418945	0.012575626373291	0.02552056312561	0.017037391662598	0.022694110870361	0.024003982543945	0.012376308441162	0.013936519622803	0.030586004257202	0.014824151992798	0.03273344039917	0.012540578842163	0.015356540679932	0.024582386016846	0.012949466705322	0.026061058044434	0.063259124755859	0.017447471618652	0.049980401992798	0.021768569946289	0.111889600753784	0.047814607620239	0.013180255889893	0.036035299301148	0.035319566726685	0.038833618164063	0.043738842010498	0.035536766052246	0.042133331298828	0.101196050643921	0.043335676193237	0.101619243621826	0.010186672210693																																																																																																																																																																																																																																																																														
																																																																																																																																																																																																																																																																																																																																																																																							
	Dense Tensor boxplot		0.065448045730591	0.056471347808838	0.03408145904541	0.022334337234497	0.003469705581665	0.033959865570068	0.11639142036438	0.017424583435059	0.015673160552979	0.02501392364502	0.04320240020752	0.014788627624512	0.008289098739624	0.011644601821899	0.057835102081299	0.113441467285156	0.01216459274292	0.032392978668213	0.003818988800049	0.013020038604736	0.040863275527954	0.016538858413696	0.019006729125977	0.015620231628418	0.021565198898315	0.015005826950073	0.01542067527771	0.078526258468628	0.018234729766846	0.019186973571777	0.038239240646362	0.044117212295532	0.014174699783325	0.02808952331543	0.043392896652222	0.016341924667358	0.01606297492981	0.033070802688599	0.028234004974365	0.109509944915771	0.014514446258545	0.036932706832886	0.065380096435547	0.011909008026123	0.012761354446411	0.019438743591309	0.015143632888794	0.012951135635376	0.064614057540894	0.018712282180786	0.013200283050537	0.019105911254883	0.070094347000122	0.011567115783691	0.015729665756226	0.008144855499268	0.015317916870117	0.016920804977417	0.014712572097778	0.033707857131958	0.025180816650391	0.021637678146362	0.02457857131958	0.018021106719971	0.01546835899353	0.020613431930542	0.02524471282959	0.025485992431641	0.041439294815064	0.015815019607544	0.014441967010498	0.015866041183472	0.0322585105896	0.022150278091431	0.026539325714111	0.027845859527588	0.014758110046387	0.015835762023926	0.035759687423706	0.017402410507202	0.036039352416992	0.014390468597412	0.018008708953857	0.028128623962402	0.014764785766602	0.02948260307312	0.070493698120117	0.019285202026367	0.054218769073486	0.024443864822388	0.146881818771362	0.051510095596314	0.015870094299316	0.040115356445313	0.04347562789917	0.046144247055054	0.054886817932129	0.041700124740601	0.049902677536011	0.114911079406738	0.048165321350098	0.124457120895386	0.012205362319946																																																																																																																																																																																																																																																																														
																																																																																																																																																																																																																																																																																																																																																																																							
																																																																																																																																																																																																																																																																																																																																																																																							
																																																																																																																																																																																																																																																																																																																																																																																							
Supplementary Figure 1D																																																																																																																																																																																																																																																																																																																																																																																							
																																																																																																																																																																																																																																																																																																																																																																																							
																																																																																																																																																																																																																																																																																																																																																																																							
	Resolution (1/A)		0.1	0.11111111	0.125	0.2	0.25	0.33333333	0.5	1	1.11111111	1.25	1.42857143	1.66666667	2	2.5	3.33333333																																																																																																																																																																																																																																																																																																																																																																						
																																																																																																																																																																																																																																																																																																																																																																																							
	Sparse Tensor		0.045486450195313	0.11077880859375	0.186435699462891	0.431575775146484	0.648727416992188	1.11529922485352	2.45144271850586	9.98339462280273	12.472225189209	16.0704383850098	21.5490379333496	30.5376052856445	46.7095909118652	79.4685211181641	147.206447601318																																																																																																																																																																																																																																																																																																																																																																						
																																																																																																																																																																																																																																																																																																																																																																																							
	Dense Tensor		0.852813720703125	0.889892578125	1.07631683349609	2.25521850585937	3.2135009765625	5.635986328125	13.7859191894531	74.2318725585938	97.88818359375	132.767337799072	189.205169677734	291.973754882813	481.159973144531	895.51713180542	2023.30570220947																																																																																																																																																																																																																																																																																																																																																																						
																																																																																																																																																																																																																																																																																																																																																																																							
																																																																																																																																																																																																																																																																																																																																																																																							
																																																																																																																																																																																																																																																																																																																																																																																							
Supplementary Figure 2A and 2B																																																																																																																																																																																																																																																																																																																																																																																							
																																																																																																																																																																																																																																																																																																																																																																																							
	Predicted Score		0.910430073738098	0.910265207290649	0.904462933540344	0.006841813214123	0.912517845630646	0.006868632510304	0.908223152160645	0.863728821277618	0.873023986816406	0.008566725999117	0.905142605304718	0.006951197516173	0.907357692718506	0.623133480548859	0.91303277015686	0.012616689316928	0.908324241638184	0.008890674449503	0.895860850811005	0.007031178101897	0.859493970870972	0.106384083628654	0.901321470737457	0.006675156764686	0.901736438274384	0.008857970125973	0.912455320358276	0.007164697628468	0.91504168510437	0.915126800537109	0.90150249004364	0.006673013791442	0.910867512226105	0.887926936149597	0.911376178264618	0.00672261044383	0.914377272129059	0.007150235585868	0.905426681041718	0.46149218082428	0.898728251457214	0.844548642635345	0.893762767314911	0.00772939203307	0.264157325029373	0.270085960626602	0.553415775299072	0.88983827829361	0.8541499376297	0.447825103998184	0.90635758638382	0.006678705569357	0.912324070930481	0.893027484416962	0.905776023864746	0.008595317602158	0.906530201435089	0.470931261777878	0.903189599514008	0.006727171130478	0.911652207374573	0.04870143905282	0.826411426067352	0.013595291413367	0.766493380069733	0.865335762500763	0.882283926010132	0.394094198942184	0.899451613426209	0.899290800094605	0.909771680831909	0.006716206669807	0.536693632602692	0.008152126334608	0.890906691551209	0.007922339253128	0.897994577884674	0.006984414998442	0.910297513008118	0.006652093492448	0.901799261569977	0.007572137285024	0.913617372512817	0.006725071929395	0.913432717323303	0.007026398554444	0.912975311279297	0.006832588929683	0.911301553249359	0.794267475605011	0.911121189594269	0.718286275863647	0.008094273507595	0.242122977972031	0.00765837309882	0.161502346396446	0.850058197975159	0.17489692568779	0.900785565376282	0.006756861228496	0.914194166660309	0.00711268465966	0.913873553276062	0.006734174676239	0.902027547359467	0.006686618085951	0.858481585979462	0.00674189440906	0.908058106899262	0.904748499393463	0.904816567897797	0.007904243655503	0.380678057670593	0.02805439569056	0.909361600875855	0.830471873283386	0.909807205200195	0.007276793941855	0.897012054920197	0.007959693670273	0.801724195480347	0.312935650348663	0.007302556652576	0.559270024299622	0.890824854373932	0.891144394874573	0.885760188102722	0.007456971798092	0.911769568920136	0.081473208963871	0.913183152675629	0.163767382502556	0.178794220089912	0.856021046638489	0.902850687503815	0.007247858680785	0.01196781732142	0.007806432433426	0.910500109195709	0.908700823783875	0.911445319652557	0.006999869830906	0.91456001996994	0.914207994937897	0.108628489077091	0.75424587726593	0.882120966911316	0.873940229415894	0.91099613904953	0.909913003444672	0.009363734163344	0.007402102928609	0.711848497390747	0.564095616340637	0.083884321153164	0.143974348902702	0.531564474105835	0.006821883376688	0.026273813098669	0.140906050801277	0.898739278316498	0.006648014299572	0.890675663948059	0.006712187547237	0.910348951816559	0.868898510932922	0.912611186504364	0.007146905176342	0.896751463413239	0.894870758056641																																																																																																																																																																																																											
																																																																																																																																																																																																																																																																																																																																																																																							
	Ground Truth		1	0	1	0	1	0	1	0	1	0	1	0	1	0	1	0	1	0	1	0	1	0	1	0	1	0	1	0	1	0	1	0	1	0	1	0	1	0	1	0	1	0	1	0	1	0	1	0	1	0	1	0	1	0	1	0	1	0	1	0	1	0	1	0	1	0	1	0	1	0	1	0	1	0	1	0	1	0	1	0	1	0	1	0	1	0	1	0	1	0	1	0	1	0	1	0	1	0	1	0	1	0	1	0	1	0	1	0	1	0	1	0	1	0	1	0	1	0	1	0	1	0	1	0	1	0	1	0	1	0	1	0	1	0	1	0	1	0	1	0	1	0	1	0	1	0	1	0	1	0	1	0	1	0	1	0	1	0	1	0	1	0	1	0	1	0	1	0	1	0																																																																																																																																																																																																											
																																																																																																																																																																																																																																																																																																																																																																																							
																																																																																																																																																																																																																																																																																																																																																																																							
																																																																																																																																																																																																																																																																																																																																																																																							
Supplementary Figure 2C																																																																																																																																																																																																																																																																																																																																																																																							
																																																																																																																																																																																																																																																																																																																																																																																							
																																																																																																																																																																																																																																																																																																																																																																																							
	RMSD		0.349836945533752	1.15495944023132	0.475086569786072	5.7367959022522	1.50718057155609	0.323039621114731	2.28165698051453	0.917823672294617	1.21235167980194	1.94763898849487	0.43324625492096	2.6726598739624	0.717889726161957	1.03130841255188	2.99861717224121	4.30214405059814	2.10806846618652	3.66871285438538	4.95866775512695	1.96282839775085	1.22272670269012	4.58239221572876	1.65548753738403	1.45049452781677	4.89860773086548	1.49160504341126	1.47869980335236	3.16669154167175	1.11443793773651	0.798222303390503	4.34902620315552	3.80174207687378	0.257672607898712	1.95668578147888	1.67493295669556	1.06733441352844	2.59418535232544	2.07491970062256	4.37429761886597	1.46566224098206	8.17235565185547	3.4752471446991	0.269273549318314	0.215222135186195	0.44774654507637	1.45188474655151	1.43022203445435	1.11505448818207	1.90965938568115	1.36549067497253	0.231696859002113	0.627708196640015	4.03946352005005	2.60600018501282	1.66683840751648	2.22461009025574	2.95153594017029	0.966368436813355	3.52093386650085	2.1399450302124	3.27642512321472	4.02851581573486	2.26685380935669	2.08088088035583	0.752851128578186	3.75063014030457	1.16825878620148	3.1636528968811	1.94610142707825	2.34102511405945	1.88287901878357	2.90636873245239	3.09638023376465	1.22235560417175	2.44669842720032	2.52282118797302	1.56254947185516	0.979978263378143	0.644440233707428	0.172421187162399	0.10137327760458	3.12967610359192	0.73060554265976	1.9260241985321	0.389355599880219	0.397143453359604	1.70554733276367	1.28292405605316	2.39718437194824	1.7243732213974	1.1467490196228	1.05835473537445	4.15867614746094	0.434506058692932	3.09480857849121	6.62848377227783	1.16974651813507	0.4772047996521	1.70107913017273	0.825800597667694	6.5687460899353	0.733530521392822	0.805489361286163	1.01169490814209	1.02587521076202	1.24027395248413	2.90979480743408	6.45309066772461	4.0229287147522	0.874776244163513	1.73941540718079	2.85678648948669	2.73068785667419	2.70342183113098	0.648642599582672	0.776121437549591	1.81519770622253	3.40542268753052	1.37798190116882	1.96644949913025	9.68072986602783	1.32842123508453	1.20750880241394	1.62064647674561	8.87290477752686	1.9079601764679	2.05698609352112	4.59197616577148	4.69094800949097	0.658875226974487	0.317020893096924	0.678490400314331	0.338432520627975	4.27837133407593	3.47277545928955	0.786900877952576	0.565216898918152	2.66703939437866	6.38248300552368	2.17115163803101	2.1873505115509	0.355165123939514	2.96627831459045	1.24071764945984	1.71909403800964	0.954977929592133	1.1326961517334	0.476007103919983	4.61857223510742	2.56556105613708	0.218944072723389	0.861570954322815	7.00789451599121	1.81931746006012	2.28514885902405	0.883419334888458	2.20937609672546	1.29777634143829	1.39984118938446	1.84687125682831	1.52425360679626	3.80293583869934	9.33757400512695	0.556310534477234	1.12961781024933	1.85747396945953	2.35692048072815	7.91593551635742	0.80729079246521	5.02279806137085	6.27485275268555	3.12703418731689	4.8073000907898	3.99517035484314	3.18730878829956	9.10840225219727	6.78385639190674	1.18806195259094	5.68465518951416	3.40439987182617	3.75213360786438	2.96022844314575	1.69838678836823	8.18094825744629	2.1224000453949	6.94863796234131	6.03424453735352	3.55969619750977	1.55455470085144	8.69119453430176	6.83934497833252	0.600185692310333	9.40076351165772	3.12800550460815	2.14693808555603	1.27958810329437	2.23518753051758	1.93458032608032	2.8272111415863	2.71336507797241	0.511366546154022	1.61128544807434	1.53384792804718	2.69731783866882	3.74486804008484	0.660159230232239	0.725681304931641	0.885309159755707	0.656656980514526	1.37572276592255	0.324374556541443	4.34748649597168	0.238488703966141	1.42144215106964	0.423916876316071	1.37530541419983	7.08929109573364	0.667435467243195	0.800076901912689	0.830396592617035	1.63898062705994	0.337929993867874	0.830569803714752	0.661478757858276	5.04232883453369	1.47749555110931	1.40848910808563	3.38865303993225	3.1335608959198	2.27787494659424	3.10799884796143	1.46937155723572	2.73155999183655	0.572950899600983	5.81440925598145	1.19254863262177	3.53628468513489	0.325874537229538	1.24636793136597	4.76604795455933	4.13431644439697	0.993057668209076	1.91794753074646	0.815744459629059	0.520772695541382	5.96674633026123	6.77927923202515	0.995774269104004	3.20902299880981	1.13137197494507	1.48142969608307	0.284014850854874	1.44159173965454	3.53534770011902	0.23302698135376	0.223670989274979	0.984191536903381	3.33231544494629	3.05283379554749	1.60925889015198	3.09935545921326	2.64372539520264	0.968553721904755	2.47346091270447	4.04727792739868	6.15945148468018	1.99338805675507	1.95918226242065	1.46947729587555	1.8020955324173	3.89115428924561	1.20425951480865	0.19931623339653	1.71296298503876	1.35473024845123	0.705607891082764	0.944079041481018	4.04832363128662	1.28883147239685	4.17256355285645	3.93834257125854	0.365736484527588	3.18776226043701	0.847570657730103	5.76483774185181	2.11327171325684	0.982389628887177	9.43608283996582	2.15006756782532	0.796858012676239	2.7072606086731	0.929391622543335	1.13563048839569	9.22943210601807	0.603685259819031	1.04211950302124	6.75987339019775	2.45562267303467	4.30485773086548	0.283820778131485	4.25784587860107	0.481944590806961	2.01705360412598	0.870612919330597	2.17862558364868	0.789217114448547	0.238840371370316	1.85752415657043	3.92083048820496	0.93909627199173	0.774940133094788	4.2399320602417	3.19866156578064	0.911224603652954	0.781389772891998	5.82105302810669	0.216633856296539	0.809476554393768	3.79774332046509	1.10517227649689	1.547043800354	0.155848801136017	0.824065923690796	3.39752101898193	7.63478994369507	2.81057357788086	2.20326662063599	5.9098334312439	3.1620888710022	1.23022651672363	8.21961212158203	9.86950588226318	3.00659847259521	0.341948181390762	1.11413788795471	1.17951667308807	0.510443687438965	1.60540843009949	4.9157395362854	1.41014301776886	1.65662467479706	0.902482330799103	1.94877195358276	1.27139008045197	1.1016252040863	4.78024864196777	0.290449798107147	2.66397190093994	1.19864439964294	1.59129655361176	3.65421104431152	0.949191808700562	1.19517731666565	0.962175786495209	1.74009156227112	0.553595721721649	4.29862356185913	0.448295563459396	4.52544355392456	2.98455381393433	3.4199652671814	8.97773742675781	5.14718103408814	0.252483695745468	8.56436443328857	6.87713861465454	1.97440803050995	2.00941133499145	2.19107246398926	0.777161300182343	4.32379293441772	0.268549561500549	9.19874668121338


Supplementary Table 1

		### 2 Features ###

		predicted distance	0.08497785776853561, 0.005378025118261576, 0.0006342959241010249, 0.05587007477879524, 0.06424042582511902, 0.035400811582803726, 0.045985523611307144, 0.03295468911528587, 0.1149287298321724, 0.02969270944595337, 0.02268899418413639, 0.12443459033966064, 0.029101675376296043, 0.031195832416415215, 0.12011861056089401, 0.03328739106655121, 0.12906815111637115, 0.07042483985424042, 0.05940824747085571, 0.21558615565299988, 0.06618181616067886, 0.05232546478509903, 0.03189704567193985, 0.1162862777709961, 0.06429827213287354, 0.005267443601042032, 0.013237173669040203, 0.0698680579662323, 0.03319571912288666, 0.01326865516602993, 0.1947818100452423, 0.1495032012462616, 0.0332988016307354, 0.034241754561662674, 0.14737431704998016, 0.06674612313508987, 0.23688998818397522, 0.06334766745567322, 0.08442951738834381, 0.06233144924044609, 0.04853273555636406, 0.0390777550637722, 0.12565474212169647, 0.019666962325572968, 0.006159412208944559, 0.04569051042199135, 0.026181165128946304, 0.05353684350848198, 0.10016796737909317, 0.03814692422747612, 0.08805898576974869, 0.013286051340401173, 0.0011451210593804717, 0.13527560234069824, 0.025093095377087593, 0.012055950239300728, 0.03908328339457512, 0.05609007924795151, 0.05188634619116783, 0.16727784276008606, 0.036184120923280716, 0.11464202404022217, 0.04112266004085541, 0.08535944670438766, 0.010147267021238804, 0.06332238018512726, 0.0540681928396225, 0.07849690318107605, 0.09214950352907181, 0.08233694732189178, 0.04408834129571915, 0.01591227576136589, 0.03014172799885273, 0.06372877210378647, 0.03746425360441208, 0.15878382325172424, 0.26802071928977966, 0.01911989040672779, 0.005402904469519854, 0.055212363600730896, 0.06600629538297653, 0.010011998005211353, 0.0012145842192694545, 0.04973597452044487, 0.14954876899719238, 0.04570779204368591, 0.00831333827227354, 0.06169552356004715, 0.08026612550020218, 0.03165789321064949, 0.04502508416771889, 0.08916641026735306, 0.05272858217358589, 0.058290332555770874, 0.0770777091383934, 0.02851615846157074, 0.048244498670101166, 0.038693979382514954, 0.009971732273697853, 0.06840753555297852, 0.19081376492977142, 0.09957077354192734, 0.0288824662566185, 0.06678562611341476, 0.016970407217741013, 0.028036870062351227, 0.015531258657574654, 0.05569858476519585, 0.050246577709913254, 0.14246810972690582, 0.05126255378127098, 0.23388929665088654, 0.10419943928718567, 0.1642262041568756, 0.07201144844293594, 0.11603667587041855, 0.02244434505701065, 0.0482356958091259, 0.10804525762796402, 0.0803321897983551, 0.007836305536329746, 0.2043379545211792, 0.07655823230743408, 0.03729722648859024, 0.06743862479925156, 0.12855792045593262, 0.08869657665491104, 0.07001113146543503, 0.024079741910099983, 0.12953604757785797, 0.06231985241174698, 0.06998707354068756, 0.0626353919506073, 0.1258288025856018, 0.07222519814968109, 0.06291359663009644, 0.09753566980361938, 0.4051606357097626, 0.03170105069875717, 0.07966320216655731, 0.08437204360961914, 0.14068639278411865, 0.0207713320851326, 0.049582939594984055, 0.13090252876281738, 0.0520380474627018, 0.19962209463119507, 0.055308226495981216, 0.10754387825727463, 0.039583828300237656, 0.11405862122774124, 0.11609060317277908, 0.20483115315437317, 0.05171705782413483, 0.21375812590122223, 0.1552603840827942, 0.025604229420423508, 0.300048828125, 0.15101899206638336, 0.032691605389118195, 0.11678671836853027, 0.03135579824447632, 0.1491526961326599, 0.09021524339914322, 0.07176177203655243, 0.15472160279750824, 0.051836926490068436, 0.09823498129844666, 0.11014246940612793, 0.23412522673606873, 0.051694147288799286, 0.11914825439453125, 0.2320212423801422, 0.15161801874637604, 0.32129865884780884, 0.021676333621144295, 0.0005459150415845215, 0.022711968049407005, 0.133448988199234, 0.045926835387945175, 0.040781259536743164, 0.10460492968559265, 0.07881782203912735, 0.13061769306659698, 0.11109048873186111, 0.13838110864162445, 0.015207433141767979, 0.12301690131425858, 0.003114587627351284, 0.07169893383979797, 0.08383920043706894, 0.05042419955134392, 0.10999415814876556, 0.09680129587650299, 0.04592213034629822, 0.14093904197216034, 0.13677078485488892, 0.08257287740707397, 0.04884032905101776, 0.19934538006782532, 0.043916311115026474, 0.00042286395910196006, 0.07484403252601624, 0.021720627322793007, 0.030937781557440758, 0.006537318229675293, 0.007172085344791412, 0.16717827320098877, 0.12897732853889465, 0.10086635500192642, 0.11507618427276611, 0.14857907593250275, 0.12240061163902283, 0.07397289574146271, 0.18370085954666138, 0.10399201512336731, 0.09037771075963974, 0.029771145433187485, 0.150836780667305, 0.09496395289897919, 0.0837637186050415, 0.13460974395275116, 0.06478892266750336, 0.039270419627428055, 0.07669465243816376, 0.023288890719413757, 0.004718298092484474, 0.05338800698518753, 0.03996828943490982, 0.004228639882057905, 0.13760849833488464, 0.14317557215690613, 0.0079439552500844, 0.056497327983379364, 0.13314223289489746, 0.046305373311042786, 0.09491419792175293, 0.016619952395558357, 0.10616275668144226, 0.014737178571522236, 0.05612964928150177, 0.1516614407300949, 0.0680079534649849, 0.11298113316297531, 0.06945715099573135, 0.14056633412837982, 0.03475554287433624, 0.05768303573131561, 0.13612623512744904, 0.31830525398254395, 0.019246505573391914, 0.07958773523569107, 0.012988877482712269, 0.031092964112758636, 0.10734479129314423, 0.1331334412097931, 0.19279015064239502, 0.16513952612876892, 0.0928053930401802, 0.11983659118413925, 0.008447582833468914, 0.04772168770432472, 0.0175815150141716, 0.043646495789289474, 0.17350396513938904, 0.014974897727370262, 0.060921646654605865, 0.044642865657806396, 0.022690635174512863, 0.15483149886131287, 0.147494375705719, 0.21053452789783478, 0.012771962210536003, 0.14779609441757202, 0.012643856927752495, 0.3217041790485382, 0.053351011127233505, 0.004756045062094927, 0.06109823286533356, 0.058942392468452454, 0.030106360092759132, 0.05125441402196884, 0.02767256088554859, 0.1201370358467102, 0.024421386420726776, 0.02791275829076767, 0.11909524351358414, 0.0343952476978302, 0.0364481583237648, 0.12533274292945862, 0.028013208881020546, 0.13427811861038208, 0.0756646916270256, 0.0541132353246212, 0.22075989842414856, 0.07142125070095062, 0.04703684523701668, 0.03714650124311447, 0.11095637083053589, 0.06954355537891388, 0.010556788183748722, 0.007899750955402851, 0.0751144140958786, 0.027938906103372574, 0.018573950976133347, 0.18942122161388397, 0.15470075607299805, 0.02801613323390484, 0.039501771330833435, 0.15257710218429565, 0.07199893146753311, 0.24205610156059265, 0.05805261433124542, 0.07911361753940582, 0.057041067630052567, 0.0538019984960556, 0.033796727657318115, 0.12031702697277069, 0.024943001568317413, 0.0011254326673224568, 0.050965048372745514, 0.03143944591283798, 0.05877479538321495, 0.09484604001045227, 0.04338959977030754, 0.08274899423122406, 0.00805201567709446, 0.004244467243552208, 0.1299343705177307, 0.030345462262630463, 0.01719372346997261, 0.03380267694592476, 0.061330825090408325, 0.05714051052927971, 0.16192270815372467, 0.030917303636670113, 0.11985284835100174, 0.03585398569703102, 0.08004239201545715, 0.004986986983567476, 0.05803092196583748, 0.048774536699056625, 0.07319211959838867, 0.08683567494153976, 0.08758159726858139, 0.04934238642454147, 0.02120266854763031, 0.03541785478591919, 0.06897242367267609, 0.04274291545152664, 0.15343636274337769, 0.26264697313308716, 0.024349279701709747, 0.010738025419414043, 0.0499081015586853, 0.07124316692352295, 0.015301210805773735, 0.004175446927547455, 0.05498505383729935, 0.14419880509376526, 0.040399741381406784, 0.0033094340469688177, 0.056389614939689636, 0.07495415210723877, 0.026410385966300964, 0.03973234072327614, 0.08384586870670319, 0.0579812154173851, 0.06354682892560959, 0.07177288085222244, 0.023256877437233925, 0.053503990173339844, 0.033410266041755676, 0.015250486321747303, 0.06310964375734329, 0.18545404076576233, 0.09423788636922836, 0.02362210303544998, 0.072039894759655, 0.011670330539345741, 0.0333193801343441, 0.010290896520018578, 0.060946837067604065, 0.04495403915643692, 0.1371207982301712, 0.056507743895053864, 0.23905637860298157, 0.09887537360191345, 0.15886810421943665, 0.06670670956373215, 0.11070902645587921, 0.02769436128437519, 0.05349549651145935, 0.11326566338539124, 0.08556493371725082, 0.013199408538639545, 0.1989714503288269, 0.0712515339255333, 0.03202548995614052, 0.062139905989170074, 0.12322382628917694, 0.093931183218956, 0.06470313668251038, 0.01882140524685383, 0.12419980764389038, 0.05702238529920578, 0.07523027807474136, 0.06788206845521927, 0.13104212284088135, 0.06691936403512955, 0.06816990673542023, 0.09220721572637558, 0.39978140592575073, 0.02645661123096943, 0.05645867437124252, 0.0636373981833458, 0.034797318279743195, 0.04658098146319389, 0.03235301002860069, 0.11551515758037567, 0.029092200100421906, 0.02327481098473072, 0.12382446229457855, 0.0297009889036417, 0.03178754076361656, 0.12070612609386444, 0.03268681839108467, 0.12965498864650726, 0.07101596891880035, 0.05880533903837204, 0.21616767346858978, 0.06677257269620895, 0.05172353982925415, 0.03248836472630501, 0.11567787081003189, 0.06489010155200958, 0.00586064625531435, 0.012624691240489483, 0.07046026736497879, 0.03259802982211113, 0.01386882085353136, 0.19416728615760803, 0.15008816123008728, 0.032696619629859924, 0.034835197031497955, 0.1479601413011551, 0.06733923405408859, 0.23747040331363678, 0.0627450942993164, 0.08382365107536316, 0.06172933056950569, 0.049128562211990356, 0.03847655653953552, 0.12504495680332184, 0.02026146650314331, 0.005555205047130585, 0.04628686606884003, 0.026773501187562943, 0.05412713810801506, 0.09956104308366776, 0.038737472146749496, 0.08745407313108444, 0.012686505913734436, 0.0005593964597210288, 0.1346651315689087, 0.02568383701145649, 0.012620558962225914, 0.038482170552015305, 0.05668086186051369, 0.05247930437326431, 0.1666645109653473, 0.03558512032032013, 0.11522887647151947, 0.04052384942770004, 0.0847533717751503, 0.009550392627716064, 0.06272003054618835, 0.05346554145216942, 0.0778927206993103, 0.09154394268989563, 0.08292905986309052, 0.04468106850981712, 0.016508402302861214, 0.030738215893507004, 0.06432028114795685, 0.03806108608841896, 0.1581721305847168, 0.26740267872810364, 0.019705189391970634, 0.006005065515637398, 0.05460815131664276, 0.06659659743309021, 0.010605374351143837, 0.0006224389071576297, 0.05032821372151375, 0.14893651008605957, 0.04510246217250824, 0.007723298855125904, 0.06109103932976723, 0.07966077327728271, 0.03106035850942135, 0.04442252591252327, 0.08855963498353958, 0.05332139506936073, 0.058884091675281525, 0.07647361606359482, 0.027917563915252686, 0.04883834719657898, 0.038092587143182755, 0.010564548894762993, 0.06780442595481873, 0.19019943475723267, 0.09896183758974075, 0.028283720836043358, 0.06737904995679855, 0.01636470854282379, 0.02863401174545288, 0.014933046884834766, 0.05629056319594383, 0.04964406043291092, 0.14185644686222076, 0.051854025572538376, 0.23446984589099884, 0.10359210520982742, 0.1636122316122055, 0.0714072734117508, 0.11542876064777374, 0.023034444078803062, 0.04882965236902237, 0.10863359272480011, 0.0809222161769867, 0.008450228720903397, 0.20372198522090912, 0.07595373690128326, 0.03669730946421623, 0.06683525443077087, 0.12794870138168335, 0.08928723633289337, 0.06940628588199615, 0.02347974106669426, 0.12892647087574005, 0.061716895550489426, 0.0705789178609848, 0.06322770565748215, 0.1264161765575409, 0.07162074744701385, 0.0635073110461235, 0.09692740440368652, 0.4045383036136627, 0.03110470436513424, 0.120010145008564, 0.0911937952041626, 0.010034298524260521, 0.08876744657754898, 0.059063997119665146, 0.08552007377147675, 0.033187638968229294, 0.17998544871807098, 0.026856856420636177, 0.024679042398929596, 0.0642501637339592, 0.08911065757274628, 0.07320138067007065, 0.014574499800801277, 0.11518781632184982, 0.15975520014762878, 0.01033280324190855, 0.10812143236398697, 0.02397741936147213, 0.17190541326999664, 0.008481910452246666, 0.05060075968503952, 0.0689876601099968, 0.014040208421647549, 0.08903679996728897, 0.04262281954288483, 0.2500615417957306, 0.09364583343267441, 0.0891110748052597, 0.021648474037647247, 0.09151187539100647, 0.01096256636083126, 0.1810702383518219, 0.11912580579519272, 0.1401328444480896, 0.11812029778957367, 0.007558508776128292, 0.09489033371210098, 0.18121720850467682, 0.03621581569314003, 0.06199873983860016, 0.010370949283242226, 0.02969396486878395, 0.0023764553479850292, 0.15583674609661102, 0.017725853249430656, 0.14378339052200317, 0.06913211941719055, 0.056996770203113556, 0.19080539047718048, 0.030778668820858, 0.043911051005125046, 0.09489700943231583, 0.0006342959241010249, 0.004153979476541281, 0.22265052795410156, 0.09201551228761673, 0.05877580866217613, 0.09695180505514145, 0.14105862379074097, 0.06600629538297653, 0.11910885572433472, 0.10985378921031952, 0.13424287736415863, 0.14785778522491455, 0.026492351666092873, 0.011820667423307896, 0.03997425362467766, 0.025768693536520004, 0.007904465310275555, 0.018501607701182365, 0.21424515545368195, 0.3229597210884094, 0.03675451874732971, 0.050484154373407364, 0.1109718531370163, 0.010150203481316566, 0.045861247926950455, 0.05707606300711632, 0.006196796894073486, 0.20499132573604584, 0.10146429389715195, 0.06418159604072571, 0.11744629591703415, 0.1359872668981552, 0.08750627934932709, 0.10081610828638077, 0.14484788477420807, 0.0033273957669734955, 0.002799644833430648, 0.13282360136508942, 0.08435464650392532, 0.007741606328636408, 0.09450284391641617, 0.045897625386714935, 0.12417688965797424, 0.24610820412635803, 0.15518233180046082, 0.08472031354904175, 0.011012745089828968, 0.07276813685894012, 0.027880709618330002, 0.07137742638587952, 0.0009611825807951391, 0.10603597015142441, 0.19794097542762756, 0.004661104176193476, 0.1780679076910019, 0.15985628962516785, 0.2195626050233841, 0.12775979936122894, 0.17166750133037567, 0.033425427973270416, 0.007750263437628746, 0.052175313234329224, 0.024466192349791527, 0.04813240468502045, 0.259506493806839, 0.13229887187480927, 0.09312308579683304, 0.12320620566606522, 0.1841430366039276, 0.032832831144332886, 0.12575125694274902, 0.07991868257522583, 0.1851055771112442, 0.11809273064136505, 0.014146469533443451, 0.006834847386926413, 0.0699605643749237, 0.12797056138515472, 0.007200596388429403, 0.1531742662191391, 0.4592939615249634, 0.08755181729793549, 0.028840387240052223, 0.11019521951675415, 0.03128812462091446, 0.17899487912654877, 0.03455517068505287, 0.0868435725569725, 0.06033910810947418, 0.0933343917131424, 0.09538590162992477, 0.18419945240020752, 0.03096185438334942, 0.19313468039035797, 0.13458295166492462, 0.004838359542191029, 0.2795045077800751, 0.130340114235878, 0.011925463564693928, 0.09608344733715057, 0.05212538316845894, 0.1284683793783188, 0.06948696076869965, 0.05104145035147667, 0.1340387612581253, 0.031073549762368202, 0.07750513404607773, 0.13087098300457, 0.2135249823331833, 0.030943801626563072, 0.09844151139259338, 0.21141348779201508, 0.13092905282974243, 0.3007727265357971, 0.0009296598145738244, 0.020230554044246674, 0.001972106285393238, 0.11274242401123047, 0.025169288739562035, 0.061542145907878876, 0.08388495445251465, 0.05808251351118088, 0.10990701615810394, 0.09038026630878448, 0.11769692599773407, 0.035978659987449646, 0.10232091695070267, 0.023831864818930626, 0.050956279039382935, 0.06310303509235382, 0.0711832195520401, 0.08928531408309937, 0.07610562443733215, 0.025164255872368813, 0.12025431543588638, 0.11607474833726883, 0.10330870747566223, 0.028077764436602592, 0.178715318441391, 0.023148665204644203, 0.02116362750530243, 0.05409973859786987, 0.0010285826865583658, 0.010174397379159927, 0.014261866919696331, 0.027930904179811478, 0.14650161564350128, 0.10827808827161789, 0.08014071732759476, 0.09436019510030746, 0.12789590656757355, 0.1016853004693985, 0.0947289988398552, 0.2043759971857071, 0.08328613638877869, 0.06964173167943954, 0.009038150310516357, 0.13015975058078766, 0.07423681765794754, 0.06302706897258759, 0.11391626298427582, 0.0855317935347557, 0.018546253442764282, 0.055947501212358475, 0.0025952504947781563, 0.01605398580431938, 0.03262339159846306, 0.01921589858829975, 0.024985380470752716, 0.11691417545080185, 0.12248081713914871, 0.012842933647334576, 0.035740554332733154, 0.11244146525859833, 0.025550339370965958, 0.07418963313102722, 0.004170090425759554, 0.12689286470413208, 0.035462845116853714, 0.03537280857563019, 0.13097114861011505, 0.047276683151721954, 0.09226133674383163, 0.048712171614170074, 0.11987609416246414, 0.013996094465255737, 0.07842934131622314, 0.1154361218214035, 0.29777684807777405, 0.040016911923885345, 0.10030685365200043, 0.007781922351568937, 0.05186351016163826, 0.08663509786128998, 0.11243265867233276, 0.17214688658714294, 0.14447246491909027, 0.07206202298402786, 0.14053699374198914, 0.012330310419201851, 0.026960410177707672, 0.003201874205842614, 0.06441502273082733, 0.1528385579586029, 0.005807006731629372, 0.040169667452573776, 0.06540872901678085, 0.0019223651615902781, 0.1341513842344284, 0.12680843472480774, 0.18990594148635864, 0.008000030182301998, 0.1271030455827713, 0.033392757177352905, 0.3422139883041382, 0.03258545696735382, 0.08136103302240372, 0.002468719379976392, 0.15020914375782013, 0.005739901214838028, 0.05801551416516304, 0.08908285200595856, 0.06449507176876068, 0.06655407696962357, 0.15540950000286102, 0.002197265625, 0.16435030102729797, 0.10576383769512177, 0.024009091779589653, 0.2507808804512024, 0.10152045637369156, 0.016930848360061646, 0.06725221127271652, 0.08091001212596893, 0.09964542090892792, 0.04064739868044853, 0.022208411246538162, 0.10521604120731354, 0.0024566175416111946, 0.04866504296660423, 0.15952198207378387, 0.1847580075263977, 0.002131866291165352, 0.06960801780223846, 0.18264028429985046, 0.10210282355546951, 0.2720641791820526, 0.02794823795557022, 0.04903596639633179, 0.02693525142967701, 0.08390822261571884, 0.003714629914611578, 0.09029734134674072, 0.055046942085027695, 0.02924240194261074, 0.08107122778892517, 0.0615457147359848, 0.08887515217065811, 0.06478001177310944, 0.07349321991205215, 0.05266057327389717, 0.022117307409644127, 0.03426285460591316, 0.09992765635251999, 0.06045204773545265, 0.04728330299258232, 0.003720642300322652, 0.09143180400133133, 0.08724569529294968, 0.1319868564605713, 0.0011897942749783397, 0.14992719888687134, 0.005805723834782839, 0.04996703192591667, 0.025262361392378807, 0.02792503498494625, 0.01866917684674263, 0.043096352368593216, 0.05675297975540161, 0.11768173426389694, 0.07944789528846741, 0.051301199942827225, 0.06552322208881378, 0.09907365590333939, 0.07284826785326004, 0.12345557659864426, 0.23289693892002106, 0.0544549897313118, 0.040801625698804855, 0.019812654703855515, 0.10134144872426987, 0.04539719223976135, 0.03418688103556633, 0.08508913964033127, 0.11423365026712418, 0.010317649692296982, 0.027111703529953957, 0.02629673294723034, 0.04486926645040512, 0.003955530002713203, 0.009624994359910488, 0.05377817153930664, 0.08808597177267075, 0.09365203976631165, 0.041677314788103104, 0.0069387066178023815, 0.08361023664474487, 0.0033184271305799484, 0.04535088688135147, 0.03300732374191284, 0.15554873645305634, 0.06420596688985825, 0.006571420468389988, 0.1021442636847496, 0.018437467515468597, 0.06342325359582901, 0.019875356927514076, 0.09105021506547928, 0.014848989434540272, 0.10714251548051834, 0.0866105854511261, 0.2690662443637848, 0.06881409883499146, 0.12895511090755463, 0.03661153092980385, 0.08065643161535263, 0.05780129134654999, 0.08360158652067184, 0.1433488130569458, 0.11565948277711868, 0.04322409629821777, 0.16912899911403656, 0.0411585196852684, 0.0020571653731167316, 0.03203805163502693, 0.09319023042917252, 0.12402602285146713, 0.03461247682571411, 0.011342690326273441, 0.09417398273944855, 0.026920033618807793, 0.10533062368631363, 0.0979844480752945, 0.16111768782138824, 0.036825601011514664, 0.09827486425638199, 0.06215968355536461, 0.37040188908576965, 0.003940432798117399, 0.07892447710037231, 0.06901756674051285, 0.0756688266992569, 0.02335980534553528, 0.1702696830034256, 0.016899576410651207, 0.014812315814197063, 0.07419104129076004, 0.07926236838102341, 0.08314592391252518, 0.024471977725625038, 0.10536719113588333, 0.1697285771369934, 0.02023644559085369, 0.09829124063253403, 0.014117472805082798, 0.16216279566287994, 0.01833941414952278, 0.040723029524087906, 0.059154119342565536, 0.023901479318737984, 0.07917800545692444, 0.03271803259849548, 0.240448459982872, 0.10360318422317505, 0.07926847785711288, 0.011754299513995647, 0.1014624610543251, 0.020770614966750145, 0.19104857742786407, 0.10930658876895905, 0.1303509771823883, 0.1082954928278923, 0.0025459781754761934, 0.08504919707775116, 0.17149747908115387, 0.026320239529013634, 0.05213174223899841, 0.0003662109375, 0.019814910367131233, 0.0076642269268631935, 0.1460719108581543, 0.007917650043964386, 0.13399311900138855, 0.05926598608493805, 0.04711803421378136, 0.18109899759292603, 0.02091039903461933, 0.034103527665138245, 0.08505524694919586, 0.01017513033002615, 0.005931411404162645, 0.21300314366817474, 0.08216320723295212, 0.06872493773698807, 0.08710168302059174, 0.13127866387367249, 0.0561315082013607, 0.1092853844165802, 0.10002923011779785, 0.12444145232439041, 0.13807527720928192, 0.03636650741100311, 0.0019983770325779915, 0.03007318079471588, 0.01584329642355442, 0.017775382846593857, 0.008526591584086418, 0.2045665681362152, 0.3134605288505554, 0.026910897344350815, 0.04058869928121567, 0.10115984082221985, 0.02006896771490574, 0.035974930971860886, 0.04719560965895653, 0.0038408527616411448, 0.19531762599945068, 0.0916505828499794, 0.054297417402267456, 0.10763958096504211, 0.12619708478450775, 0.07764161378145218, 0.09098685532808304, 0.13507597148418427, 0.006776826456189156, 0.012314589694142342, 0.12302198261022568, 0.07449650019407272, 0.0022934929002076387, 0.08466348797082901, 0.03601715713739395, 0.11436281353235245, 0.23648984730243683, 0.1454395353794098, 0.07486294955015182, 0.020807886496186256, 0.06292437762022018, 0.017950978130102158, 0.06151241809129715, 0.00975111871957779, 0.09620875120162964, 0.18825571238994598, 0.00536970654502511, 0.1880456656217575, 0.15009699761867523, 0.20992645621299744, 0.11795605719089508, 0.16192041337490082, 0.0235595703125, 0.0022902421187609434, 0.0621090829372406, 0.034385282546281815, 0.038209762424230576, 0.24992960691452026, 0.12249942868947983, 0.08327405899763107, 0.11339287459850311, 0.17441530525684357, 0.04274030029773712, 0.1159508004784584, 0.07005953043699265, 0.17538389563560486, 0.1082758828997612, 0.024027394130825996, 0.01667589507997036, 0.07990040630102158, 0.11816828697919846, 0.016934148967266083, 0.1434207409620285, 0.45003360509872437, 0.07768564671278, 0.14779211580753326, 0.0032754901330918074, 0.05558476597070694, 0.09154610335826874, 0.06205327436327934, 0.06412003934383392, 0.1529911607503891, 0.0004401307669468224, 0.1619335263967514, 0.1033356711268425, 0.02645435743033886, 0.24837873876094818, 0.09909222275018692, 0.019371138885617256, 0.06481887400150299, 0.08336986601352692, 0.09721557050943375, 0.038206059485673904, 0.019779911264777184, 0.10278639197349548, 0.0007524919346906245, 0.04622195288538933, 0.1619897037744522, 0.18234588205814362, 0.0003452669770922512, 0.0671730637550354, 0.1802264302968979, 0.09967143833637238, 0.2696651816368103, 0.03039379231631756, 0.05149197205901146, 0.02937687374651432, 0.08147212862968445, 0.006124232430011034, 0.09275982528924942, 0.05260762944817543, 0.026797978207468987, 0.07863346487283707, 0.05911014601588249, 0.08644629269838333, 0.06723758578300476, 0.07106180489063263, 0.05511295422911644, 0.01966923661530018, 0.03181776404380798, 0.10239123553037643, 0.058017052710056305, 0.04485731199383736, 0.006130312103778124, 0.0890025720000267, 0.08481304347515106, 0.13445362448692322, 0.003270937828347087, 0.1475095897912979, 0.00818963535130024, 0.05242319405078888, 0.02281278185546398, 0.030367551371455193, 0.021113930270075798, 0.04554678872227669, 0.0592072494328022, 0.11525306105613708, 0.07701466232538223, 0.04885970056056976, 0.06308484822511673, 0.09664423018693924, 0.0704093873500824, 0.125920370221138, 0.23536603152751923, 0.0520222932100296, 0.03835611790418625, 0.02226637490093708, 0.09891379624605179, 0.0429559163749218, 0.03174156695604324, 0.08265737444162369, 0.11669937521219254, 0.012777794152498245, 0.024659713730216026, 0.02874956652522087, 0.047323308885097504, 0.0015869140625, 0.012072007171809673, 0.05623587220907211, 0.08565369993448257, 0.09121903777122498, 0.044127870351076126, 0.004468507133424282, 0.0811760202050209, 0.005741199012845755, 0.04291044920682907, 0.035454440861940384, 0.15801630914211273, 0.06666793674230576, 0.004101634956896305, 0.09971239417791367, 0.016000991687178612, 0.06098325550556183, 0.017424441874027252, 0.08861909806728363, 0.017292672768235207, 0.1096077561378479, 0.08417993783950806, 0.2666667699813843, 0.07127223163843155, 0.13142265379428864, 0.03906212002038956, 0.08311554044485092, 0.05536652356386185, 0.0811673030257225, 0.14092810451984406, 0.11323388665914536, 0.04077404364943504, 0.1715976744890213, 0.04361020773649216, 0.004362199455499649, 0.034485671669244766, 0.0956512987613678, 0.12160029262304306, 0.037065379321575165, 0.008884337730705738, 0.09663590788841248, 0.029366981238126755, 0.10290180146694183, 0.09555431455373764, 0.1586998552083969, 0.039277248084545135, 0.095842145383358, 0.06462017446756363, 0.3728654086589813, 0.0015962764155119658, 0.14455269277095795, 0.09224025905132294, 0.23878857493400574, 0.08590663224458694, 0.08374343812465668, 0.005216274410486221, 0.14813970029354095, 0.014141201972961426, 0.044547468423843384, 0.1741809844970703, 0.10071785002946854, 0.048781104385852814, 0.16712723672389984, 0.08304128795862198, 0.23076096177101135, 0.050678882747888565, 0.10965875536203384, 0.12801504135131836, 0.045127399265766144, 0.14807355403900146, 0.10168669372797012, 0.3086043894290924, 0.034585557878017426, 0.14813563227653503, 0.08071072399616241, 0.03244797885417938, 0.04826704040169716, 0.12204284220933914, 0.1781156063079834, 0.19906587898731232, 0.17711670696735382, 0.0664803683757782, 0.1539115011692047, 0.24002724885940552, 0.09527929872274399, 0.12104925513267517, 0.06933066993951797, 0.08875788003206253, 0.061407312750816345, 0.21473684906959534, 0.07679037749767303, 0.20272652804851532, 0.12817935645580292, 0.11605356633663177, 0.24958477914333344, 0.08984150737524033, 0.10294320434331894, 0.15391860902309418, 0.05886194482445717, 0.06309051811695099, 0.281288743019104, 0.15104670822620392, 0.0003662109375, 0.15597973763942719, 0.1999884992837906, 0.12505881488323212, 0.17810343205928802, 0.1688532531261444, 0.19320526719093323, 0.20678848028182983, 0.032697759568691254, 0.07087167352437973, 0.09903830289840698, 0.08482832461595535, 0.05124162137508392, 0.07753732800483704, 0.2729557156562805, 0.3811628818511963, 0.09580925852060318, 0.10954639315605164, 0.16995729506015778, 0.048949889838695526, 0.1049228236079216, 0.11613333225250244, 0.06522348523139954, 0.26369670033454895, 0.1604560762643814, 0.12323836982250214, 0.17642273008823395, 0.19493378698825836, 0.14654727280139923, 0.15982365608215332, 0.2037642002105713, 0.06224437057971954, 0.05670937895774841, 0.19178684055805206, 0.14339235424995422, 0.06673741340637207, 0.1535225212574005, 0.10495761036872864, 0.18315888941287994, 0.3046659827232361, 0.2140471190214157, 0.143757626414299, 0.04823492094874382, 0.1318005621433258, 0.0869407206773758, 0.1304233819246292, 0.05926975607872009, 0.16503968834877014, 0.25667425990104675, 0.06369111686944962, 0.11903940141201019, 0.21874581277370453, 0.2781773507595062, 0.18672752380371094, 0.23053117096424103, 0.09248701483011246, 0.0667455643415451, 0.006955865770578384, 0.034635286778211594, 0.10719636082649231, 0.31795457005500793, 0.19125939905643463, 0.1521511822938919, 0.18218788504600525, 0.24296599626541138, 0.02630324847996235, 0.18471617996692657, 0.13895854353904724, 0.2439170777797699, 0.17708057165145874, 0.04499462619423866, 0.05234155058860779, 0.010912840254604816, 0.18693660199642181, 0.052101291716098785, 0.21205765008926392, 0.5166765451431274, 0.14659401774406433, 0.05233471840620041, 0.09481826424598694, 0.05879329890012741, 0.06086670979857445, 0.14975027740001678, 0.003598487004637718, 0.15869402885437012, 0.10008663684129715, 0.02972079999744892, 0.24515250325202942, 0.09584315121173859, 0.02263474650681019, 0.06156592816114426, 0.08664176613092422, 0.09396504610776901, 0.03494730591773987, 0.01653861254453659, 0.0995357483625412, 0.0035294999834150076, 0.04296112060546875, 0.16526003181934357, 0.1791106015443802, 0.0036170734092593193, 0.06391847133636475, 0.17698954045772552, 0.09641916304826736, 0.2664419412612915, 0.033659547567367554, 0.05476265400648117, 0.032641198486089706, 0.07821621000766754, 0.009386722929775715, 0.09603206068277359, 0.04935023561120033, 0.023538056761026382, 0.0753767117857933, 0.05585580691695213, 0.08319680392742157, 0.07050889730453491, 0.06781058013439178, 0.058381903916597366, 0.016406087204813957, 0.028556887060403824, 0.1056634709239006, 0.0547630600631237, 0.041612014174461365, 0.009392277337610722, 0.08575263619422913, 0.08156005293130875, 0.1377248466014862, 0.006493865046650171, 0.14426939189434052, 0.01143362931907177, 0.055693767964839935, 0.01954764686524868, 0.0336323082447052, 0.024380775168538094, 0.048814695328474045, 0.06247686967253685, 0.11200328916311264, 0.07376158237457275, 0.045600902289152145, 0.0598275288939476, 0.09339392185211182, 0.06715165078639984, 0.12919244170188904, 0.23863041400909424, 0.0487707182765007, 0.03509388864040375, 0.025537505745887756, 0.09566504508256912, 0.0396970696747303, 0.028480341657996178, 0.07940540462732315, 0.11997123807668686, 0.016050737351179123, 0.02139367163181305, 0.03201967477798462, 0.05059339478611946, 0.0020607840269804, 0.015340114943683147, 0.05950724333524704, 0.0824013501405716, 0.08796612173318863, 0.0473964624106884, 0.001220703125, 0.07792188972234726, 0.009005116298794746, 0.03965237736701965, 0.03872054070234299, 0.1612868309020996, 0.06994032114744186, 0.0008544921875, 0.09645995497703552, 0.012752696871757507, 0.05772480368614197, 0.014160682447254658, 0.08536747843027115, 0.020559336990118027, 0.11287970095872879, 0.08092893660068512, 0.2634432315826416, 0.074543796479702, 0.1346932053565979, 0.04233112558722496, 0.08638723939657211, 0.05211258679628372, 0.07791338115930557, 0.13768509030342102, 0.10998677462339401, 0.03750837594270706, 0.17486590147018433, 0.04687897488474846, 0.0076066553592681885, 0.037752699106931686, 0.09892324358224869, 0.11835306882858276, 0.04033477231860161, 0.00561656104400754, 0.09990812093019485, 0.03263412415981293, 0.0996517762541771, 0.09230340272188187, 0.1554592102766037, 0.04254584014415741, 0.09258918464183807, 0.06789222359657288, 0.37610822916030884, 0.0021283687092363834, 0.14691326022148132, 0.006683837156742811, 0.00854840874671936, 0.09743183851242065, 0.05592619255185127, 0.10638033598661423, 0.047751810401678085, 0.08201753348112106, 0.19289860129356384, 0.04350809380412102, 0.07494540512561798, 0.00924274604767561, 0.13880304992198944, 0.04163062945008278, 0.01741931028664112, 0.03580678254365921, 0.04720160737633705, 0.0558500699698925, 0.00949798058718443, 0.2171257883310318, 0.12681378424167633, 0.05592872202396393, 0.011608880013227463, 0.12468530982732773, 0.044087160378694534, 0.21420422196388245, 0.0859563946723938, 0.1069919690489769, 0.08494769781827927, 0.025905666872859, 0.061708807945251465, 0.14814038574695587, 0.0031878820154815912, 0.028811438009142876, 0.0230790376663208, 0.0035901956725865602, 0.030861344188451767, 0.12271169573068619, 0.015476956032216549, 0.11063551157712936, 0.0359436459839344, 0.023813098669052124, 0.157744362950325, 0.0024987170472741127, 0.010742881335318089, 0.061715204268693924, 0.033417850732803345, 0.029230933636426926, 0.18966615200042725, 0.05883003771305084, 0.09195427596569061, 0.06376733630895615, 0.10791940987110138, 0.03281921148300171, 0.08593706786632538, 0.07668104767799377, 0.10108616203069687, 0.11471647769212723, 0.059668414294719696, 0.021434379741549492, 0.006865302100777626, 0.007589004468172789, 0.04105919972062111, 0.014880065806210041, 0.18121862411499023, 0.290203332901001, 0.0035672946833074093, 0.017317643389105797, 0.07780658453702927, 0.043330490589141846, 0.012692964635789394, 0.023892749100923538, 0.027073202654719353, 0.1719716638326645, 0.06829755008220673, 0.030997928231954575, 0.08428511023521423, 0.10283929109573364, 0.05431854724884033, 0.06764017045497894, 0.1117161437869072, 0.030070951208472252, 0.03563721477985382, 0.09966658055782318, 0.05116799473762512, 0.02559840865433216, 0.06132183596491814, 0.012723451480269432, 0.09101084619760513, 0.2131647765636444, 0.12207989394664764, 0.0515337735414505, 0.04412871226668358, 0.03958392143249512, 0.005560567602515221, 0.03818928450345993, 0.03303462639451027, 0.07286155968904495, 0.16490639746189117, 0.028594953939318657, 0.21120323240756989, 0.12673667073249817, 0.18659447133541107, 0.0946011021733284, 0.13856033980846405, 0.0005854286719113588, 0.025589967146515846, 0.08536049723625183, 0.05765364319086075, 0.015018121339380741, 0.22662587463855743, 0.09914356470108032, 0.059938762336969376, 0.09004073590040207, 0.1510569006204605, 0.06601961702108383, 0.09259505569934845, 0.04673125222325325, 0.15202631056308746, 0.08492497354745865, 0.04731716960668564, 0.03996903449296951, 0.10314182937145233, 0.09481296688318253, 0.0402597077190876, 0.12006057053804398, 0.4269757568836212, 0.05436406657099724, 0.15347039699554443, 0.15546227991580963, 0.24400386214256287, 0.09123455733060837, 0.2529100179672241, 0.19455265998840332, 0.06516554206609726, 0.33900052309036255, 0.19031690061092377, 0.07224438339471817, 0.1561550348997116, 0.008306165225803852, 0.1884625256061554, 0.12965136766433716, 0.11120076477527618, 0.19402538239955902, 0.09136846661567688, 0.13766835629940033, 0.07057337462902069, 0.27321985363960266, 0.09120310842990875, 0.158521831035614, 0.27113234996795654, 0.1909361481666565, 0.36020439863204956, 0.061248648911714554, 0.04011639952659607, 0.062288522720336914, 0.1728133261203766, 0.0854526162147522, 0.0012627050746232271, 0.14401452243328094, 0.11827605217695236, 0.16999205946922302, 0.15047615766525269, 0.17769747972488403, 0.024399409070611, 0.16236677765846252, 0.03657447546720505, 0.11117643862962723, 0.12329433858394623, 0.010845382697880268, 0.14937791228294373, 0.13617298007011414, 0.08544921875, 0.18025490641593933, 0.1761115938425064, 0.04300021007657051, 0.08837317675352097, 0.23851773142814636, 0.08346208930015564, 0.03918209671974182, 0.11432189494371414, 0.06129789724946022, 0.07048743963241577, 0.04612061381340027, 0.03247024491429329, 0.2064628303050995, 0.16832943260669708, 0.14028948545455933, 0.15447065234184265, 0.1878870278596878, 0.1617889404296875, 0.0343901552259922, 0.14418935775756836, 0.14337509870529175, 0.1298278421163559, 0.06929917633533478, 0.1901310533285141, 0.13439393043518066, 0.12322041392326355, 0.17394663393497467, 0.025212174281477928, 0.07876789569854736, 0.11617650091648102, 0.06282957643270493, 0.04429655522108078, 0.09292197227478027, 0.0794939249753952, 0.03535827249288559, 0.17694562673568726, 0.1825101375579834, 0.04752832278609276, 0.09601293504238129, 0.17249485850334167, 0.08582697808742523, 0.13433969020843506, 0.05620022118091583, 0.06659246236085892, 0.02488154172897339, 0.09564542025327682, 0.19098204374313354, 0.10746944695711136, 0.15238428115844727, 0.10894014686346054, 0.17989325523376465, 0.07429620623588562, 0.01810430735349655, 0.17545589804649353, 0.35721728205680847, 0.02036873996257782, 0.04004315659403801, 0.052564557641744614, 0.008617420680820942, 0.14673252403736115, 0.1724858283996582, 0.2319929152727127, 0.20440548658370972, 0.13226959109306335, 0.08030352741479874, 0.04802951216697693, 0.08725312352180481, 0.057157330214977264, 0.004237439949065447, 0.21276165544986725, 0.054535653442144394, 0.10042425990104675, 0.005133488215506077, 0.062255859375, 0.19412952661514282, 0.1868084967136383, 0.24969840049743652, 0.05234511196613312, 0.18712466955184937, 0.026946866884827614, 0.2824232280254364, 0.09288732707500458, 0.002435295144096017, 0.09108457714319229, 0.062387485057115555, 0.10003883391618729, 0.04136725142598152, 0.08850367367267609, 0.18660913407802582, 0.03712824359536171, 0.08142337203025818, 0.003090573474764824, 0.14534398913383484, 0.035235632210969925, 0.023847490549087524, 0.04229731857776642, 0.040799982845783234, 0.06229773163795471, 0.015831535682082176, 0.22372740507125854, 0.12049181014299393, 0.06239715591073036, 0.00524192163720727, 0.11835388839244843, 0.03767011687159538, 0.20792563259601593, 0.09244310110807419, 0.11350871622562408, 0.09142903238534927, 0.019444463774561882, 0.0681770071387291, 0.15469475090503693, 0.009455525316298008, 0.035255081951618195, 0.016597522422671318, 0.003114587627351284, 0.024503011256456375, 0.12923908233642578, 0.009176407940685749, 0.11714457720518112, 0.042387235909700394, 0.030236251652240753, 0.16430577635765076, 0.004187919199466705, 0.017326675355434418, 0.06818301975727081, 0.02704566903412342, 0.022818660363554955, 0.19625496864318848, 0.0652855932712555, 0.08561567962169647, 0.07022417336702347, 0.1144375130534172, 0.039248786866664886, 0.09241963922977448, 0.08316411077976227, 0.1075868234038353, 0.12123112380504608, 0.05326617509126663, 0.015035971067845821, 0.013193197548389435, 0.0011897942749783397, 0.03466968983411789, 0.008371389470994473, 0.18779291212558746, 0.29683929681777954, 0.010126686654984951, 0.02370113879442215, 0.08430225402116776, 0.036957480013370514, 0.019097665324807167, 0.030313773080706596, 0.02068362571299076, 0.1785493791103363, 0.07479444146156311, 0.03740992024540901, 0.09078420698642731, 0.1093497946858406, 0.060758527368307114, 0.0741209089756012, 0.11823970079421997, 0.023664016276597977, 0.029213596135377884, 0.10616742074489594, 0.0576171875, 0.01917203515768051, 0.06779266893863678, 0.01914520189166069, 0.09750178456306458, 0.21976451575756073, 0.12862300872802734, 0.05798416957259178, 0.03770728036761284, 0.046057891100645065, 0.0011254326673224568, 0.04463318735361099, 0.026638472452759743, 0.07934288680553436, 0.17147870361804962, 0.02221646159887314, 0.20492322742938995, 0.13326740264892578, 0.19318869709968567, 0.10110119730234146, 0.14509816467761993, 0.006775727029889822, 0.01916387304663658, 0.07900401204824448, 0.05128057301044464, 0.021312372758984566, 0.2332407385110855, 0.10564655065536499, 0.06639828532934189, 0.09653222560882568, 0.15760616958141327, 0.059638313949108124, 0.09909816831350327, 0.05318106338381767, 0.15857915580272675, 0.09141412377357483, 0.04092451557517052, 0.03357177600264549, 0.09679444879293442, 0.10131416469812393, 0.03383418172597885, 0.12659665942192078, 0.4336506724357605, 0.06080198287963867, 0.08892937749624252, 0.06445924937725067, 0.09788075089454651, 0.039228469133377075, 0.09055864810943604, 0.18442654609680176, 0.034985870122909546, 0.08348449319601059, 0.0007012405549176037, 0.1473521888256073, 0.033102668821811676, 0.025928091257810593, 0.04434564337134361, 0.03867259994149208, 0.06437863409519196, 0.017943089827895164, 0.22566552460193634, 0.11832404881715775, 0.06446398794651031, 0.0030590733513236046, 0.11619112640619278, 0.035553280264139175, 0.2057381272315979, 0.09449787437915802, 0.11553914844989777, 0.09348776936531067, 0.017357608303427696, 0.07024433463811874, 0.15668943524360657, 0.011536775156855583, 0.03733336552977562, 0.01452944427728653, 0.0050138067454099655, 0.022341201081871986, 0.13126015663146973, 0.0069537232629954815, 0.11918158084154129, 0.044468291103839874, 0.03232467174530029, 0.1662929654121399, 0.006102294661104679, 0.019292131066322327, 0.07025080174207687, 0.02489396557211876, 0.020693348720669746, 0.1982102394104004, 0.06736180186271667, 0.08345512300729752, 0.07229974120855331, 0.11646672338247299, 0.0413375198841095, 0.09447745233774185, 0.08522125333547592, 0.10963069647550583, 0.12326333671808243, 0.051141634583473206, 0.0128944618627429, 0.015294878743588924, 0.0012627050746232271, 0.032532598823308945, 0.006344133988022804, 0.18976570665836334, 0.29872187972068787, 0.012100364081561565, 0.025806253775954247, 0.08634971082210541, 0.03481016308069229, 0.021185442805290222, 0.0324040912091732, 0.01854022592306137, 0.18051819503307343, 0.07684061676263809, 0.039508748799562454, 0.09282899647951126, 0.11138539761304855, 0.06284487247467041, 0.07617969810962677, 0.1202639788389206, 0.02153494767844677, 0.027099333703517914, 0.10821124911308289, 0.059696752578020096, 0.017055368050932884, 0.0698581412434578, 0.021223390474915504, 0.09955333918333054, 0.22170524299144745, 0.13062909245491028, 0.06006293371319771, 0.035593073815107346, 0.04811893403530121, 0.003273214679211378, 0.04671434685587883, 0.02450270764529705, 0.08140122145414352, 0.17345382273197174, 0.020065998658537865, 0.20273633301258087, 0.1352853626012802, 0.19513696432113647, 0.10314544290304184, 0.1471095234155655, 0.008754237554967403, 0.017047066241502762, 0.07685322314500809, 0.04913690313696861, 0.023454660549759865, 0.23515962064266205, 0.10768850147724152, 0.06847165524959564, 0.09858324378728867, 0.1596062034368515, 0.0575006902217865, 0.10113987326622009, 0.05525984242558479, 0.16057559847831726, 0.09346681088209152, 0.03879128769040108, 0.03144015744328499, 0.09463953226804733, 0.10335737466812134, 0.03172231465578079, 0.12860946357250214, 0.43542617559432983, 0.06288943439722061, 0.15333795547485352, 0.008955336175858974, 0.04971904680132866, 0.17938460409641266, 0.09556444734334946, 0.053956735879182816, 0.17232921719551086, 0.08822745084762573, 0.2359745353460312, 0.05585126951336861, 0.11484896391630173, 0.1332131177186966, 0.05029385909438133, 0.15327034890651703, 0.1068725436925888, 0.3138226866722107, 0.029423503205180168, 0.1533346027135849, 0.08589379489421844, 0.027274180203676224, 0.05343139171600342, 0.11689326912164688, 0.18331970274448395, 0.20427502691745758, 0.18232005834579468, 0.07165194302797318, 0.15911109745502472, 0.2452424019575119, 0.10046527534723282, 0.12624236941337585, 0.07450200617313385, 0.09394426643848419, 0.06658999621868134, 0.21994821727275848, 0.08197646588087082, 0.2079351246356964, 0.13337336480617523, 0.12124433368444443, 0.25480079650878906, 0.09502897411584854, 0.10813948512077332, 0.1591181755065918, 0.06404190510511398, 0.06826633960008621, 0.28650689125061035, 0.1562446653842926, 0.005485020112246275, 0.1611783504486084, 0.20519784092903137, 0.13025131821632385, 0.1833069771528244, 0.17405612766742706, 0.1984122097492218, 0.21199794113636017, 0.03784750774502754, 0.07605225592851639, 0.10422424226999283, 0.09000986814498901, 0.05641550570726395, 0.08271351456642151, 0.27817314863204956, 0.38637685775756836, 0.10100048035383224, 0.11473440378904343, 0.17516158521175385, 0.05412700027227402, 0.11011134833097458, 0.12132401019334793, 0.07040314376354218, 0.26891419291496277, 0.1656595766544342, 0.12842927873134613, 0.18162798881530762, 0.20014193654060364, 0.15174321830272675, 0.1650252491235733, 0.2089744657278061, 0.0674208402633667, 0.061879295855760574, 0.19699369370937347, 0.14858900010585785, 0.07191330194473267, 0.158722385764122, 0.11014693230390549, 0.1883639097213745, 0.30988427996635437, 0.2192600667476654, 0.14895424246788025, 0.05339791253209114, 0.13699780404567719, 0.0921216830611229, 0.1356177031993866, 0.06444653868675232, 0.17024192214012146, 0.2618912160396576, 0.06887156516313553, 0.11388931423425674, 0.22395770251750946, 0.2833956480026245, 0.19193390011787415, 0.23574432730674744, 0.0976753979921341, 0.0719216912984848, 0.012083727866411209, 0.039805032312870026, 0.1123800277709961, 0.32317236065864563, 0.1964663565158844, 0.15734967589378357, 0.18739284574985504, 0.24818076193332672, 0.03145768865942955, 0.1899227797985077, 0.14415448904037476, 0.2491322010755539, 0.18228478729724884, 0.05016406625509262, 0.05751468241214752, 0.0057099685072898865, 0.192143052816391, 0.05726678669452667, 0.21726971864700317, 0.521864116191864, 0.15178968012332916, 0.1622811257839203, 0.10367809236049652, 0.02612704038619995, 0.24873223900794983, 0.09943442046642303, 0.019041012972593307, 0.06515833735466003, 0.08305370807647705, 0.09755701571702957, 0.03854136914014816, 0.020125318318605423, 0.10312759876251221, 0.00047277630073949695, 0.0465555414557457, 0.161687970161438, 0.18269550800323486, 0.00021143197955098003, 0.06751150637865067, 0.1805752068758011, 0.10001164674758911, 0.27001988887786865, 0.030065251514315605, 0.0511719286441803, 0.02904657833278179, 0.08180969953536987, 0.005792876239866018, 0.09244725108146667, 0.05294404923915863, 0.027132581919431686, 0.0789705291390419, 0.05944886803627014, 0.08678821474313736, 0.06691914051771164, 0.07140268385410309, 0.054789312183856964, 0.020000914111733437, 0.03215156868100166, 0.10207998007535934, 0.058355994522571564, 0.045201633125543594, 0.005796733312308788, 0.08934421092271805, 0.085152767598629, 0.13414910435676575, 0.002906709210947156, 0.1478567272424698, 0.007841058075428009, 0.0521034374833107, 0.023141903802752495, 0.030037235468626022, 0.02078639157116413, 0.045221902430057526, 0.058885104954242706, 0.11559484899044037, 0.07735434919595718, 0.04919479042291641, 0.06342136859893799, 0.09698569029569626, 0.07074582576751709, 0.12561148405075073, 0.2350744605064392, 0.05236275866627693, 0.03868858516216278, 0.021946530789136887, 0.09925629943609238, 0.04329126700758934, 0.03207430988550186, 0.08299785107374191, 0.11639245599508286, 0.012469110079109669, 0.02498776651918888, 0.02842823415994644, 0.047001827508211136, 0.0017605230677872896, 0.011748594231903553, 0.05591766536235809, 0.08599375188350677, 0.09155891835689545, 0.043803006410598755, 0.0047826021909713745, 0.08151500672101974, 0.0054139248095452785, 0.04324650019407272, 0.03512699156999588, 0.1577141135931015, 0.06635507196187973, 0.004411452915519476, 0.10005246847867966, 0.01634238474071026, 0.06131891906261444, 0.01775525137782097, 0.08895986527204514, 0.016965137794613838, 0.10929960012435913, 0.08452097326517105, 0.2670213580131531, 0.07095425575971603, 0.13112042844295502, 0.03873823955655098, 0.08279859274625778, 0.055705539882183075, 0.08150631934404373, 0.14127379655838013, 0.11357715725898743, 0.04110254347324371, 0.17130042612552643, 0.0432862788438797, 0.0040116398595273495, 0.03415897116065025, 0.09533648192882538, 0.12194371968507767, 0.03674296289682388, 0.009209636598825455, 0.0963224470615387, 0.02904016524553299, 0.1032436341047287, 0.09589530527591705, 0.15904684364795685, 0.038952864706516266, 0.09618203341960907, 0.06430510431528091, 0.3725937008857727, 0.0017520386027172208, 0.058674056082963943, 0.18832126259803772, 0.08661092817783356, 0.06291111558675766, 0.18126803636550903, 0.0971786230802536, 0.2448885142803192, 0.06480646133422852, 0.12379837781190872, 0.1421564221382141, 0.05924951285123825, 0.16221486032009125, 0.11582408100366592, 0.32268771529197693, 0.020470358431339264, 0.16227704286575317, 0.09484650939702988, 0.01831827685236931, 0.0623868890106678, 0.1079406663775444, 0.19225575029850006, 0.21320173144340515, 0.1912570744752884, 0.08060717582702637, 0.1680527925491333, 0.25414934754371643, 0.10941682010889053, 0.1351899355649948, 0.08345744758844376, 0.1028955727815628, 0.07554268836975098, 0.22886936366558075, 0.09092780202627182, 0.21686315536499023, 0.14232021570205688, 0.130193293094635, 0.26370298862457275, 0.10397975891828537, 0.11708451807498932, 0.16806000471115112, 0.0729953944683075, 0.07722093164920807, 0.2953871190547943, 0.16518805921077728, 0.01442652102559805, 0.17012104392051697, 0.21412399411201477, 0.1391991823911667, 0.1922437697649002, 0.18299390375614166, 0.2073434591293335, 0.22092393040657043, 0.04680294170975685, 0.08500547707080841, 0.11317577213048935, 0.09896304458379745, 0.06537044793367386, 0.09166814386844635, 0.28706422448158264, 0.3951886296272278, 0.10994923859834671, 0.12368500232696533, 0.18409717082977295, 0.06308106333017349, 0.11906155198812485, 0.1302729845046997, 0.07935678213834763, 0.27780500054359436, 0.17459644377231598, 0.1373782455921173, 0.19056203961372375, 0.20907077193260193, 0.16068853437900543, 0.17396463453769684, 0.21789854764938354, 0.07637524604797363, 0.07083455473184586, 0.20592516660690308, 0.15753372013568878, 0.08086778223514557, 0.16766373813152313, 0.11909671872854233, 0.19729851186275482, 0.3187516927719116, 0.22817619144916534, 0.1578989326953888, 0.06235343962907791, 0.14594188332557678, 0.10107503086328506, 0.1445641815662384, 0.07340060919523239, 0.17918042838573456, 0.2707864046096802, 0.07782506942749023, 0.10493659973144531, 0.23287717998027802, 0.29227277636528015, 0.20086625218391418, 0.24465951323509216, 0.10662581771612167, 0.08087635040283203, 0.021039696410298347, 0.04876002296805382, 0.12133248895406723, 0.33202338218688965, 0.20539747178554535, 0.16629260778427124, 0.19632738828659058, 0.2570894956588745, 0.04041393846273422, 0.1988547146320343, 0.15309977531433105, 0.2580392062664032, 0.1912204921245575, 0.05911972373723984, 0.0664697214961052, 0.003252664115279913, 0.20107515156269073, 0.0662226676940918, 0.22618862986564636, 0.5305480360984802, 0.16073517501354218, 0.12975993752479553, 0.14526264369487762, 0.004242711700499058, 0.12269238382577896, 0.03852802887558937, 0.18647648394107819, 0.006133957300335169, 0.06515707820653915, 0.08355674892663956, 0.0006686066626571119, 0.10360181331634521, 0.05716749653220177, 0.26460084319114685, 0.07913273572921753, 0.1036795973777771, 0.03618597239255905, 0.07699095457792282, 0.0037505594082176685, 0.1665850579738617, 0.13369815051555634, 0.15470677614212036, 0.1326921135187149, 0.021933626383543015, 0.10945922881364822, 0.19578512012958527, 0.05076217278838158, 0.0765598863363266, 0.02478388138115406, 0.04424387961626053, 0.01689075492322445, 0.17040997743606567, 0.03227853775024414, 0.15835729241371155, 0.08369404822587967, 0.07155372202396393, 0.20537084341049194, 0.045332156121730804, 0.05848110839724541, 0.10946569591760635, 0.014334818348288536, 0.018548663705587387, 0.2372012734413147, 0.10658213496208191, 0.04425398260354996, 0.11151903122663498, 0.15563242137432098, 0.08056538552045822, 0.1336808204650879, 0.12442546337842941, 0.14881658554077148, 0.16243170201778412, 0.011918589472770691, 0.026340046897530556, 0.054520078003406525, 0.040297072380781174, 0.006697200704365969, 0.03299490734934807, 0.22880421578884125, 0.33745089173316956, 0.05131688341498375, 0.06503403931856155, 0.12554466724395752, 0.004423259291797876, 0.06041382998228073, 0.0716324970126152, 0.020690828561782837, 0.2195495069026947, 0.11603686958551407, 0.07873762398958206, 0.13201971352100372, 0.1505611538887024, 0.10206983238458633, 0.11538685858249664, 0.15942148864269257, 0.017703983932733536, 0.01216116826981306, 0.14739730954170227, 0.0989195927977562, 0.022194987162947655, 0.1090719923377037, 0.06045229360461235, 0.13874980807304382, 0.2606494426727295, 0.16975364089012146, 0.09928564727306366, 0.0037306412123143673, 0.0873354896903038, 0.04240797087550163, 0.0859396681189537, 0.014729087240993977, 0.12060719728469849, 0.2125018835067749, 0.019161928445100784, 0.16358187794685364, 0.17442907392978668, 0.23411019146442413, 0.1423332542181015, 0.18623918294906616, 0.04798108711838722, 0.022204048931598663, 0.03763706982135773, 0.009914033114910126, 0.06266952306032181, 0.2740326523780823, 0.1468726098537445, 0.10769043862819672, 0.13777904212474823, 0.19871196150779724, 0.01827307417988777, 0.14032506942749023, 0.09448312968015671, 0.19967368245124817, 0.13266544044017792, 0.0004401307669468224, 0.007795314770191908, 0.05542852357029915, 0.14254410564899445, 0.007563435472548008, 0.1677466779947281, 0.47364693880081177, 0.10211500525474548, 0.2747056484222412, 0.12551695108413696, 0.00708954269066453, 0.09125635772943497, 0.056956954300403595, 0.12364427000284195, 0.06465579569339752, 0.04621308669447899, 0.129214808344841, 0.026238303631544113, 0.07267367839813232, 0.13568761944770813, 0.2087157517671585, 0.026109637692570686, 0.09361360222101212, 0.2066027671098709, 0.12610383331775665, 0.29597732424736023, 0.003942322917282581, 0.02506309002637863, 0.002944906707853079, 0.10791444033384323, 0.0203348770737648, 0.06637050211429596, 0.07905492186546326, 0.05325036868453026, 0.10507836192846298, 0.08555187284946442, 0.11287293583154678, 0.04081185162067413, 0.09749513864517212, 0.02866651862859726, 0.046122875064611435, 0.05827115476131439, 0.07601060718297958, 0.08445748686790466, 0.07128091156482697, 0.02032938040792942, 0.1154303103685379, 0.11124859005212784, 0.10812818259000778, 0.02324245683848858, 0.1739007979631424, 0.018313800916075706, 0.02599581889808178, 0.04926622286438942, 0.003925276920199394, 0.005337697919458151, 0.01909649558365345, 0.03276604413986206, 0.14167846739292145, 0.10345147550106049, 0.07530976831912994, 0.08953090012073517, 0.12307187914848328, 0.0968560054898262, 0.09955475479364395, 0.209176167845726, 0.07845892757177353, 0.06480944901704788, 0.004233922343701124, 0.12533703446388245, 0.06940585374832153, 0.05819477140903473, 0.10909077525138855, 0.09035384654998779, 0.013726262375712395, 0.05111350864171982, 0.0023827173281461, 0.020886868238449097, 0.02778809331357479, 0.014383073896169662, 0.029816407710313797, 0.11208827048540115, 0.11765475571155548, 0.01767871528863907, 0.03090549446642399, 0.10761451721191406, 0.020715659484267235, 0.06935903429985046, 0.009000150486826897, 0.13171011209487915, 0.040286533534526825, 0.030538078397512436, 0.12614589929580688, 0.04244590178132057, 0.08743131905794144, 0.04387880116701126, 0.11505099385976791, 0.009161781519651413, 0.08325262367725372, 0.11061105877161026, 0.29298096895217896, 0.044849835336208344, 0.10512185096740723, 0.012615835294127464, 0.056696634739637375, 0.08180715143680573, 0.10760585963726044, 0.16732986271381378, 0.13965126872062683, 0.06722816824913025, 0.14534547924995422, 0.017163798213005066, 0.022124044597148895, 0.00803348794579506, 0.06924621015787125, 0.14801764488220215, 0.010632037185132504, 0.03533550724387169, 0.07023860514163971, 0.0029169442132115364, 0.12932807207107544, 0.12198404222726822, 0.18509148061275482, 0.012833068147301674, 0.12227728962898254, 0.03822019323706627, 0.3469681143760681, 0.02774972654879093, 0.14949312806129456, 0.2676745057106018, 0.18372368812561035, 0.33105137944221497, 0.15139302611351013, 0.21031680703163147, 0.22861811518669128, 0.14584486186504364, 0.24867798388004303, 0.20236533880233765, 0.408380925655365, 0.06614082306623459, 0.24872155487537384, 0.18140247464179993, 0.06829755008220673, 0.14898480474948883, 0.021331939846277237, 0.278633177280426, 0.29948940873146057, 0.2776440680027008, 0.1671939492225647, 0.25448909401893616, 0.3402470052242279, 0.1959587037563324, 0.22168906033039093, 0.17004403471946716, 0.18943791091442108, 0.16210588812828064, 0.31510233879089355, 0.17747558653354645, 0.3031609058380127, 0.22881066799163818, 0.21670649945735931, 0.3497532606124878, 0.19051726162433624, 0.2035716027021408, 0.2544969618320465, 0.15956518054008484, 0.16379956901073456, 0.38123002648353577, 0.25164082646369934, 0.10101427137851715, 0.2565661668777466, 0.3004069924354553, 0.2257004827260971, 0.2786276042461395, 0.2693905532360077, 0.29367345571517944, 0.30720221996307373, 0.13341034948825836, 0.17157216370105743, 0.1997169852256775, 0.1855236291885376, 0.15195444226264954, 0.17824409902095795, 0.37300509214401245, 0.48036620020866394, 0.19646790623664856, 0.21021507680416107, 0.2704746425151825, 0.14965975284576416, 0.20559024810791016, 0.21678711473941803, 0.1659267395734787, 0.3637499213218689, 0.2609892189502716, 0.2238888293504715, 0.2769228518009186, 0.29537898302078247, 0.24715952575206757, 0.26037847995758057, 0.30416139960289, 0.16295330226421356, 0.1574244648218155, 0.2922573685646057, 0.2440008819103241, 0.16744571924209595, 0.25409820675849915, 0.20562177896499634, 0.2836618721485138, 0.40446799993515015, 0.3143666088581085, 0.2443649172782898, 0.14895279705524445, 0.23240776360034943, 0.18763628602027893, 0.23105156421661377, 0.15997858345508575, 0.265585333108902, 0.3567729890346527, 0.16439327597618103, 0.018327629193663597, 0.319093257188797, 0.37809133529663086, 0.28720822930336, 0.3308325409889221, 0.19315847754478455, 0.16745421290397644, 0.10764545947313309, 0.13535214960575104, 0.20788061618804932, 0.4175887405872345, 0.29172655940055847, 0.2527400553226471, 0.2826909124851227, 0.3432001769542694, 0.1270182579755783, 0.28519436717033386, 0.23957258462905884, 0.34413477778434753, 0.27759578824043274, 0.14571140706539154, 0.15305542945861816, 0.08986298739910126, 0.28741466999053955, 0.15281887352466583, 0.31240344047546387, 0.6144854426383972, 0.24720799922943115, 0.11844909936189651, 0.0342848114669323, 0.18223828077316284, 0.0019107026746496558, 0.0609138198196888, 0.07931320369243622, 0.003714629914611578, 0.09935833513736725, 0.05292532965540886, 0.2603779733181, 0.08336687088012695, 0.09943614155054092, 0.031943727284669876, 0.08122704178094864, 0.0009611825807951391, 0.17081409692764282, 0.12945520877838135, 0.15046551823616028, 0.12844900786876678, 0.017701037228107452, 0.10521575808525085, 0.19154898822307587, 0.04651952162384987, 0.07231643795967102, 0.02055099979043007, 0.04000089690089226, 0.012645918875932693, 0.1661699414253235, 0.028035540133714676, 0.15411564707756042, 0.07945051789283752, 0.06731057167053223, 0.20113605260849, 0.04108912870287895, 0.05423783138394356, 0.1052222028374672, 0.010092786513268948, 0.01431036926805973, 0.23297348618507385, 0.10233861207962036, 0.04848896339535713, 0.10727563500404358, 0.15139140188694, 0.07632225751876831, 0.129437655210495, 0.12018223851919174, 0.1445743441581726, 0.1581905037164688, 0.016161758452653885, 0.02209843508899212, 0.0502777062356472, 0.03605623170733452, 0.0024656993336975574, 0.028757082298398018, 0.22457261383533478, 0.33324652910232544, 0.04707358032464981, 0.0607915073633194, 0.12130202353000641, 0.00021143197955098003, 0.05617091804742813, 0.06738944351673126, 0.01644917204976082, 0.21531835198402405, 0.11179395020008087, 0.07449439913034439, 0.1277771294116974, 0.14631949365139008, 0.09782631695270538, 0.11114366352558136, 0.15518099069595337, 0.01346430554986, 0.00793832540512085, 0.1431550681591034, 0.09467605501413345, 0.01795678772032261, 0.10482847690582275, 0.056209105998277664, 0.13450691103935242, 0.25642573833465576, 0.16551531851291656, 0.0950421467423439, 0.0010500885546207428, 0.08309195935726166, 0.038167037069797516, 0.08169623464345932, 0.010490236803889275, 0.11636406928300858, 0.20826943218708038, 0.014919069595634937, 0.16781103610992432, 0.1701895296573639, 0.22988379001617432, 0.13809093832969666, 0.18200060725212097, 0.04373781010508537, 0.017965499311685562, 0.04187580943107605, 0.014153840951621532, 0.058428213000297546, 0.26981499791145325, 0.14263053238391876, 0.10344701260328293, 0.1335364431142807, 0.19447515904903412, 0.02251461148262024, 0.13608278334140778, 0.0902395248413086, 0.19543743133544922, 0.12842249870300293, 0.0038116443902254105, 0.0035672946833074093, 0.05966654047369957, 0.13830189406871796, 0.0033939059358090162, 0.16350750625133514, 0.4694909453392029, 0.09787139296531677, 0.08418276906013489, 0.06404196470975876, 0.1165747195482254, 0.057575661689043045, 0.03913871943950653, 0.12214548140764236, 0.019149871543049812, 0.06559231877326965, 0.1427522450685501, 0.20166920125484467, 0.019026529043912888, 0.0865386426448822, 0.19955390691757202, 0.11903276294469833, 0.2889513373374939, 0.011026943102478981, 0.03214925155043602, 0.010006043128669262, 0.10083872079849243, 0.013248425908386707, 0.07345108687877655, 0.07197636365890503, 0.046168889850378036, 0.09800148010253906, 0.07847639918327332, 0.10580404847860336, 0.047898560762405396, 0.09042345732450485, 0.035755351185798645, 0.03903941437602043, 0.051188815385103226, 0.08308972418308258, 0.07738246768712997, 0.0642116516828537, 0.013243363238871098, 0.10836104303598404, 0.10417605191469193, 0.11519693583250046, 0.01615392044186592, 0.16684609651565552, 0.011224496178328991, 0.03308172896504402, 0.042182136327028275, 0.010996496304869652, 0.0017562860157340765, 0.02618514932692051, 0.03985441476106644, 0.13461056351661682, 0.09637835621833801, 0.06822987645864487, 0.08245296031236649, 0.11600276827812195, 0.08977796137332916, 0.1066318228840828, 0.2162175327539444, 0.07138536125421524, 0.05772699788212776, 0.0030000503174960613, 0.11826975643634796, 0.06232571229338646, 0.05111205205321312, 0.10201909393072128, 0.0974261462688446, 0.006698313169181347, 0.044028140604496, 0.009416045621037483, 0.02797408401966095, 0.02069910801947117, 0.007305885199457407, 0.03690078854560852, 0.10501623153686523, 0.11058229953050613, 0.024767642840743065, 0.02381841652095318, 0.10054066777229309, 0.0136314881965518, 0.06227979063987732, 0.016087830066680908, 0.13877545297145844, 0.047363437712192535, 0.023451166227459908, 0.11907444149255753, 0.03536754101514816, 0.08035258948802948, 0.03679463267326355, 0.10798007249832153, 0.0020930699538439512, 0.09032679349184036, 0.10354045033454895, 0.28595423698425293, 0.051935575902462006, 0.11218484491109848, 0.019704433158040047, 0.06378252804279327, 0.07473185658454895, 0.10053199529647827, 0.16027134656906128, 0.13258656859397888, 0.06014313921332359, 0.1523992270231247, 0.024252701550722122, 0.015036466531455517, 0.015120959840714931, 0.0763300210237503, 0.14095300436019897, 0.0177170243114233, 0.028249453753232956, 0.07732091844081879, 0.01000380888581276, 0.12225967645645142, 0.11491401493549347, 0.1780368685722351, 0.01992141082882881, 0.1152050793170929, 0.04530124366283417, 0.35394376516342163, 0.020661279559135437, 0.14804625511169434, 0.03240271285176277, 0.026629799976944923, 0.0450439453125, 0.037972502410411835, 0.06507836282253265, 0.018644817173480988, 0.22635304927825928, 0.11762169748544693, 0.06516280025243759, 0.0023764553479850292, 0.11548896878957748, 0.03485337272286415, 0.2050352543592453, 0.09519567340612411, 0.11623510718345642, 0.09418576955795288, 0.016662485897541046, 0.07094312459230423, 0.15738236904144287, 0.012239336967468262, 0.03803347423672676, 0.01383762713521719, 0.005717792082577944, 0.021640900522470474, 0.13195529580116272, 0.0062506673857569695, 0.11987801641225815, 0.045168325304985046, 0.0330258309841156, 0.16698531806468964, 0.0068031614646315575, 0.019987499341368675, 0.07094953209161758, 0.024193646386265755, 0.019994208589196205, 0.19889947772026062, 0.06806106865406036, 0.08275322616100311, 0.07299906760454178, 0.11716263741254807, 0.042038291692733765, 0.09517555683851242, 0.08591929078102112, 0.1103275939822197, 0.12395944446325302, 0.0504411906003952, 0.012196650728583336, 0.01599726639688015, 0.0019067992689087987, 0.03183227777481079, 0.0056680599227547646, 0.19045664370059967, 0.29940342903137207, 0.012797603383660316, 0.026508377864956856, 0.08704709261655807, 0.03410986065864563, 0.02188601903617382, 0.03310446813702583, 0.017840232700109482, 0.18120881915092468, 0.07753799855709076, 0.04020952433347702, 0.09352617710828781, 0.11208188533782959, 0.06354460120201111, 0.07687784731388092, 0.12095948308706284, 0.02083543874323368, 0.026400510221719742, 0.10890806466341019, 0.060396190732717514, 0.016358332708477974, 0.07055696099996567, 0.02192479372024536, 0.10025086998939514, 0.22239306569099426, 0.13132303953170776, 0.06076257675886154, 0.034894391894340515, 0.04881759360432625, 0.003966815769672394, 0.04741422086954117, 0.02380339801311493, 0.08209925144910812, 0.17414499819278717, 0.01936575397849083, 0.2020334154367447, 0.13598018884658813, 0.19582565128803253, 0.10384252667427063, 0.14780381321907043, 0.009453949518501759, 0.016349676996469498, 0.0761515274643898, 0.04843546450138092, 0.02415728010237217, 0.2358451634645462, 0.10838537663221359, 0.06917069107294083, 0.09928084164857864, 0.16029953956604004, 0.05679969862103462, 0.10183664411306381, 0.05595961958169937, 0.16126856207847595, 0.09416449069976807, 0.03809063136577606, 0.030739670619368553, 0.09393776208162308, 0.10405447334051132, 0.03102375566959381, 0.12930409610271454, 0.4360945522785187, 0.06358931958675385, 0.18037931621074677, 0.12151233851909637, 0.10305771231651306, 0.18594478070735931, 0.0831805095076561, 0.1295313835144043, 0.07885076105594635, 0.2652193605899811, 0.08302648365497589, 0.1504112333059311, 0.26312610507011414, 0.18285000324249268, 0.3522712290287018, 0.05303192883729935, 0.03189424052834511, 0.054068055003881454, 0.16470777988433838, 0.07726684212684631, 0.009459464810788631, 0.13588811457157135, 0.11012616753578186, 0.161882221698761, 0.14236000180244446, 0.16961070895195007, 0.016149306669831276, 0.15426582098007202, 0.028322679921984673, 0.10301714390516281, 0.11514647305011749, 0.019093958660960197, 0.14126235246658325, 0.1280604898929596, 0.07726289331912994, 0.17216856777668, 0.16801545023918152, 0.05127875879406929, 0.08018412441015244, 0.23048804700374603, 0.07526493817567825, 0.030961131677031517, 0.10616292804479599, 0.05307672917842865, 0.062286846339702606, 0.03788430243730545, 0.024216117337346077, 0.19839046895503998, 0.16022814810276031, 0.13215693831443787, 0.1463514119386673, 0.1798044741153717, 0.15367285907268524, 0.042637065052986145, 0.15248426795005798, 0.1352589726448059, 0.12168285995721817, 0.06110908463597298, 0.18205374479293823, 0.1262580007314682, 0.1150718480348587, 0.16585183143615723, 0.033492233604192734, 0.07059411704540253, 0.10801581293344498, 0.05463188514113426, 0.03607296571135521, 0.08473271131515503, 0.0713074579834938, 0.027140818536281586, 0.16885091364383698, 0.17441703379154205, 0.039296213537454605, 0.08783364295959473, 0.164393812417984, 0.07764343917369843, 0.12620559334754944, 0.047976426780223846, 0.07486941665410995, 0.016723409295082092, 0.08746600151062012, 0.18289490044116974, 0.09931648522615433, 0.14426134526729584, 0.10077811777591705, 0.1718028038740158, 0.0661008208990097, 0.02638554759323597, 0.16736391186714172, 0.3492819666862488, 0.01211174950003624, 0.04833737760782242, 0.04434496909379959, 0.0003955530119128525, 0.13861507177352905, 0.16438497602939606, 0.22395211458206177, 0.19633984565734863, 0.12411855906248093, 0.08859622478485107, 0.03980259597301483, 0.07906454056501389, 0.04893725737929344, 0.012290971353650093, 0.20469972491264343, 0.04632580280303955, 0.09225212782621384, 0.013293619267642498, 0.054044485092163086, 0.18605121970176697, 0.1787235289812088, 0.24167251586914062, 0.044126857072114944, 0.17903420329093933, 0.018750611692667007, 0.2907293438911438, 0.08469682931900024, 0.05903131514787674, 0.07743733376264572, 0.005573950242251158, 0.09747900813817978, 0.051038969308137894, 0.2585422396659851, 0.08526451885700226, 0.09755953401327133, 0.030057815834879875, 0.08312298357486725, 0.002492746338248253, 0.17271478474140167, 0.12758274376392365, 0.14859957993030548, 0.12657567858695984, 0.015802331268787384, 0.10333942621946335, 0.18969403207302094, 0.04463418945670128, 0.0704353079199791, 0.018652407452464104, 0.03811722621321678, 0.010771970264613628, 0.16430704295635223, 0.02615497075021267, 0.152248352766037, 0.07756989449262619, 0.06542763859033585, 0.19928351044654846, 0.03920605033636093, 0.05236375331878662, 0.1033458411693573, 0.008215068839490414, 0.012417617253959179, 0.2311314195394516, 0.10046060383319855, 0.05038591846823692, 0.10539793968200684, 0.14952576160430908, 0.07444007694721222, 0.12756457924842834, 0.11830887198448181, 0.14270499348640442, 0.15632450580596924, 0.018039166927337646, 0.02021028846502304, 0.04839160293340683, 0.03416747972369194, 0.0005593964597210288, 0.026863235980272293, 0.22272513806819916, 0.33143168687820435, 0.04519421607255936, 0.05890635773539543, 0.11943050473928452, 0.0017689669039100409, 0.05428699031472206, 0.06550650298595428, 0.014563249424099922, 0.21347153186798096, 0.1099221333861351, 0.0726110115647316, 0.12590669095516205, 0.14445209503173828, 0.09594617784023285, 0.10926943272352219, 0.1533166617155075, 0.01157352700829506, 0.006032299250364304, 0.1412857174873352, 0.09279696643352509, 0.016064193099737167, 0.10295246541500092, 0.054325953125953674, 0.1326354444026947, 0.2545890212059021, 0.16365599632263184, 0.09316308051347733, 0.0025459781754761934, 0.08121492713689804, 0.036277685314416885, 0.07981587946414948, 0.008600544184446335, 0.11449017375707626, 0.20642055571079254, 0.013035829178988934, 0.16971179842948914, 0.16832756996154785, 0.22804363071918488, 0.13622111082077026, 0.180140882730484, 0.041856057941913605, 0.016072075814008713, 0.043769653886556625, 0.01604609563946724, 0.0565393790602684, 0.2679857015609741, 0.14076152443885803, 0.10156925022602081, 0.13166499137878418, 0.19261889159679413, 0.02440337836742401, 0.13421352207660675, 0.08836035430431366, 0.19358216226100922, 0.12655042111873627, 0.0056916712783277035, 0.0016603358089923859, 0.061560846865177155, 0.13643234968185425, 0.0015123916091397405, 0.16164633631706238, 0.4677201807498932, 0.09599117189645767, 0.018454430624842644, 0.06460126489400864, 0.03845486044883728, 0.008018635213375092, 0.1999674141407013, 0.14423328638076782, 0.03855006769299507, 0.02897646836936474, 0.14210452139377594, 0.061480674892663956, 0.2316211760044098, 0.06859537214040756, 0.08966618776321411, 0.06758132576942444, 0.04327043890953064, 0.044330183416604996, 0.13087323307991028, 0.014403779990971088, 0.011408187448978424, 0.04042978957295418, 0.020914318040013313, 0.04826873913407326, 0.10540041327476501, 0.03287841007113457, 0.09329957515001297, 0.018543440848588943, 0.0063967639580369, 0.14049024879932404, 0.019825059920549393, 0.006827212404459715, 0.04433606564998627, 0.050822462886571884, 0.046620313078165054, 0.1724734753370285, 0.041440848261117935, 0.10937227308750153, 0.04637965187430382, 0.09059533476829529, 0.01540892943739891, 0.0685720145702362, 0.059316374361515045, 0.08374032378196716, 0.09738755226135254, 0.07707036286592484, 0.038822006434202194, 0.01065443828701973, 0.024880792945623398, 0.05846148356795311, 0.03220435976982117, 0.163990780711174, 0.2731689214706421, 0.013850005343556404, 0.00047277630073949695, 0.060455624014139175, 0.06073804572224617, 0.004748205654323101, 0.006474331486970186, 0.04446929320693016, 0.15475240349769592, 0.050948236137628555, 0.0135811110958457, 0.06693784147500992, 0.08550526201725006, 0.03691855072975159, 0.050273261964321136, 0.0943998247385025, 0.04746243730187416, 0.05302518606185913, 0.08232101798057556, 0.033773791044950485, 0.04297984763979912, 0.04394548386335373, 0.004704064689576626, 0.07365423440933228, 0.19600096344947815, 0.10479407757520676, 0.03413999080657959, 0.06152016669511795, 0.02221042476594448, 0.02277781069278717, 0.020789258182048798, 0.050431735813617706, 0.05549529194831848, 0.1476752907037735, 0.045995082706213, 0.22862042486667633, 0.10943029820919037, 0.16941668093204498, 0.07725449651479721, 0.12126467376947403, 0.0171759482473135, 0.042971350252628326, 0.1027759537100792, 0.07506371289491653, 0.002770216204226017, 0.20951001346111298, 0.08180040866136551, 0.04255266860127449, 0.07268495112657547, 0.13377989828586578, 0.0834285169839859, 0.07525236159563065, 0.02933652140200138, 0.1347559541463852, 0.06756643950939178, 0.06472006440162659, 0.05736876279115677, 0.12055918574333191, 0.07746763527393341, 0.05764860287308693, 0.102762870490551, 0.41022348403930664, 0.03696282207965851, 0.08300817012786865, 0.020061170682311058, 0.026474347338080406, 0.18154653906822205, 0.1625726819038391, 0.020123468711972237, 0.04740070551633835, 0.16045162081718445, 0.07989425212144852, 0.24990962445735931, 0.050152331590652466, 0.07121188938617706, 0.04914190620183945, 0.061701320111751556, 0.02590279094874859, 0.11242181807756424, 0.03284485265612602, 0.007087440695613623, 0.05886536091566086, 0.03933903947472572, 0.06666737794876099, 0.08694542944431305, 0.0512847863137722, 0.07484742254018784, 0.0010849846294149756, 0.01209605298936367, 0.12204107642173767, 0.03824464976787567, 0.025077354162931442, 0.025909405201673508, 0.06922388076782227, 0.06503736227750778, 0.15404103696346283, 0.023031532764434814, 0.12773193418979645, 0.02796529419720173, 0.07214117795228958, 0.0032958984375, 0.05013167858123779, 0.040875330567359924, 0.06529061496257782, 0.07893410325050354, 0.09547420591115952, 0.057239651679992676, 0.029104234650731087, 0.04331913962960243, 0.0768655315041542, 0.050644174218177795, 0.14554733037948608, 0.2548021972179413, 0.0322469025850296, 0.018626825883984566, 0.042006734758615494, 0.07913442701101303, 0.023202352225780487, 0.0120225315913558, 0.06288055330514908, 0.13631190359592438, 0.03249845653772354, 0.0051138573326170444, 0.04848819598555565, 0.06705272197723389, 0.018541431054472923, 0.03183344751596451, 0.07594500482082367, 0.06587748974561691, 0.07144346833229065, 0.06387124210596085, 0.0153827965259552, 0.0614020936191082, 0.025515323504805565, 0.023152848705649376, 0.055209122598171234, 0.1775781810283661, 0.08634047955274582, 0.0157470703125, 0.07993583381175995, 0.003790081711485982, 0.04122128337621689, 0.002598119666799903, 0.06884191930294037, 0.0370551273226738, 0.12923173606395721, 0.06440212577581406, 0.24691055715084076, 0.0909753143787384, 0.1509900540113449, 0.0588049590587616, 0.10280980169773102, 0.035593703389167786, 0.06139323487877846, 0.12114892899990082, 0.09345405548810959, 0.02107330970466137, 0.19110719859600067, 0.06335002183914185, 0.024137532338500023, 0.05423906818032265, 0.11532682925462723, 0.10182054340839386, 0.05680127069354057, 0.010957128368318081, 0.11630373448133469, 0.04912203922867775, 0.08312289416790009, 0.07577627152204514, 0.13892191648483276, 0.05901780724525452, 0.07606635987758636, 0.08430822193622589, 0.3920174539089203, 0.018590791150927544, 0.10304976254701614, 0.05660746619105339, 0.2640898525714874, 0.07971154153347015, 0.1031302735209465, 0.03562697023153305, 0.07756730169057846, 0.0031455319840461016, 0.16716869175434113, 0.1331532597541809, 0.1541682779788971, 0.1321462243795395, 0.021359514445066452, 0.10891018807888031, 0.19525720179080963, 0.05020340904593468, 0.07600589841604233, 0.024209653958678246, 0.04368701949715614, 0.01634283922612667, 0.16987451910972595, 0.03172536566853523, 0.1578175574541092, 0.08314045518636703, 0.07099781930446625, 0.20484507083892822, 0.044776514172554016, 0.057934291660785675, 0.10891668498516083, 0.013784759677946568, 0.01798415184020996, 0.23668482899665833, 0.10603126138448715, 0.044832389801740646, 0.11096849292516708, 0.15509435534477234, 0.08001027256250381, 0.13313518464565277, 0.12387947738170624, 0.14827477931976318, 0.16189321875572205, 0.01246851310133934, 0.02577967755496502, 0.05396074056625366, 0.03973440080881119, 0.006144879385828972, 0.032426849007606506, 0.22828303277492523, 0.3369567096233368, 0.050764814019203186, 0.06447531282901764, 0.1250007152557373, 0.0039043421857059, 0.05985654145479202, 0.07107658684253693, 0.02013235166668892, 0.21902891993522644, 0.11549251526594162, 0.07818076759576797, 0.13147670030593872, 0.1500212848186493, 0.10151664167642593, 0.1148400753736496, 0.15888471901416779, 0.0171403419226408, 0.011587681248784065, 0.1468554586172104, 0.09836746752262115, 0.02162919193506241, 0.10852332413196564, 0.05989586189389229, 0.13820575177669525, 0.2601376175880432, 0.1692216396331787, 0.09873375296592712, 0.0031169787980616093, 0.08678555488586426, 0.041844483464956284, 0.08538632839918137, 0.014170150272548199, 0.12006072700023651, 0.2119794636964798, 0.018606415018439293, 0.16416537761688232, 0.17389458417892456, 0.2335953265428543, 0.14179106056690216, 0.1857067495584488, 0.04742632061243057, 0.02163849025964737, 0.03821112588047981, 0.010492367669939995, 0.06210608407855034, 0.2735269069671631, 0.14633125066757202, 0.10714011639356613, 0.1372351497411728, 0.1981828212738037, 0.01884000189602375, 0.13978318870067596, 0.09393094480037689, 0.1991455852985382, 0.13212090730667114, 0.00021143197955098003, 0.007232086732983589, 0.05600247532129288, 0.14200209081172943, 0.0069745853543281555, 0.16721293330192566, 0.4731849133968353, 0.10156169533729553, 0.04646535590291023, 0.16183659434318542, 0.18263322114944458, 0.000732421875, 0.06742946058511734, 0.1805114448070526, 0.09993182867765427, 0.26996809244155884, 0.03017483279109001, 0.05129306763410568, 0.029151812195777893, 0.08172523230314255, 0.005916318856179714, 0.09257940948009491, 0.052858561277389526, 0.02704649604856968, 0.07888472080230713, 0.05936672165989876, 0.08671186119318008, 0.06704183667898178, 0.07132427394390106, 0.054904643446207047, 0.019911684095859528, 0.03206176310777664, 0.1022142618894577, 0.058275118470191956, 0.045131195336580276, 0.00592009536921978, 0.08926720917224884, 0.08507232367992401, 0.13429370522499084, 0.0030000503174960613, 0.1477898508310318, 0.007928933948278427, 0.0522252693772316, 0.02304931916296482, 0.030143458396196365, 0.020899707451462746, 0.04533461853861809, 0.059002529829740524, 0.11551780253648758, 0.07727368921041489, 0.049106717109680176, 0.06333567202091217, 0.09690845012664795, 0.07065889239311218, 0.12574918568134308, 0.23523829877376556, 0.05228486657142639, 0.03859661892056465, 0.022072121500968933, 0.09918083250522614, 0.043203577399253845, 0.03198428452014923, 0.08291854709386826, 0.11653339117765427, 0.01261819712817669, 0.024890074506402016, 0.028549842536449432, 0.04712072014808655, 0.0015488986391574144, 0.0118741225451231, 0.056041307747364044, 0.08591374009847641, 0.09147791564464569, 0.043916650116443634, 0.004683429375290871, 0.08143316209316254, 0.005545808933675289, 0.04316078871488571, 0.0352369025349617, 0.1578620970249176, 0.06648754328489304, 0.004317563492804766, 0.09997238218784332, 0.016273396089673042, 0.061231739819049835, 0.017666488885879517, 0.08888102322816849, 0.01708199456334114, 0.10943877696990967, 0.08444274961948395, 0.2669692039489746, 0.07107795029878616, 0.13126859068870544, 0.038853276520967484, 0.08292348682880402, 0.05562456324696541, 0.08142446726560593, 0.1412041187286377, 0.1135033369064331, 0.0410039983689785, 0.171455979347229, 0.04340127483010292, 0.004116141237318516, 0.03426981344819069, 0.09546542167663574, 0.12186958640813828, 0.036861393600702286, 0.009119396097958088, 0.09645300358533859, 0.029152067378163338, 0.1031666025519371, 0.09581734240055084, 0.1589796096086502, 0.0390687920153141, 0.09610120207071304, 0.06443393230438232, 0.3727853298187256, 0.0015246577095240355, 0.20797112584114075, 0.13626694679260254, 0.0465659461915493, 0.020981185138225555, 0.13413439691066742, 0.05348323658108711, 0.22367478907108307, 0.07661309838294983, 0.09768585115671158, 0.07559838891029358, 0.03526480123400688, 0.05234568193554878, 0.1388908326625824, 0.006406074855476618, 0.01942376047372818, 0.032421793788671494, 0.012928508222103119, 0.04028357192873955, 0.11342020332813263, 0.024896059185266495, 0.10131887346506119, 0.02655499242246151, 0.014403779990971088, 0.14850659668445587, 0.011847110465168953, 0.002388963010162115, 0.05235123261809349, 0.0428343303501606, 0.03862382471561432, 0.18048234283924103, 0.04945369437336922, 0.10139855742454529, 0.0543920174241066, 0.0986151322722435, 0.023416191339492798, 0.07658888399600983, 0.06733381003141403, 0.09175920486450195, 0.10540727525949478, 0.06907637417316437, 0.03082704357802868, 0.0026436045300215483, 0.01687442697584629, 0.05047013238072395, 0.024194877594709396, 0.17200443148612976, 0.28114891052246094, 0.005952727049589157, 0.007869512774050236, 0.06847437471151352, 0.05275118350982666, 0.003270937828347087, 0.014481675811111927, 0.03647676482796669, 0.16276484727859497, 0.05896754190325737, 0.021579531952738762, 0.07495713233947754, 0.09352482110261917, 0.04492701590061188, 0.05829058587551117, 0.10241954028606415, 0.03946705162525177, 0.045026738196611404, 0.09033986926078796, 0.04178550839424133, 0.03498012199997902, 0.05196124687790871, 0.003329634200781584, 0.08167234063148499, 0.20400555431842804, 0.11281272023916245, 0.042152099311351776, 0.05352194979786873, 0.030229104682803154, 0.0147674810141325, 0.028801092877984047, 0.042438529431819916, 0.06351246684789658, 0.15568912029266357, 0.03800505772233009, 0.22067327797412872, 0.11744997650384903, 0.1774231195449829, 0.0852736085653305, 0.1292838752269745, 0.009207209572196007, 0.03497181460261345, 0.09479598701000214, 0.06707760691642761, 0.005521573591977358, 0.2175060212612152, 0.08981961756944656, 0.05056614428758621, 0.08070297539234161, 0.14179834723472595, 0.07544044405221939, 0.08327172696590424, 0.037348926067352295, 0.14277374744415283, 0.07558469474315643, 0.056728295981884, 0.04937559366226196, 0.11258271336555481, 0.08548696339130402, 0.04964916408061981, 0.11078215390443802, 0.418133407831192, 0.044970445334911346, 0.34288936853408813, 0.16164787113666534, 0.22872351109981537, 0.34082889556884766, 0.2610241770744324, 0.42949172854423523, 0.1317833662033081, 0.11067018657922745, 0.13282719254493713, 0.24298539757728577, 0.1559211164712906, 0.06939377635717392, 0.2142801731824875, 0.1886325627565384, 0.2401808351278305, 0.22070379555225372, 0.24779966473579407, 0.09497250616550446, 0.2325330525636673, 0.10714609920978546, 0.18156349658966064, 0.1936410367488861, 0.059758372604846954, 0.2196045219898224, 0.20640432834625244, 0.15591847896575928, 0.25035297870635986, 0.24624823033809662, 0.027573032304644585, 0.1588454246520996, 0.3083423972129822, 0.15395253896713257, 0.10973652452230453, 0.18470549583435059, 0.13183853030204773, 0.14099401235580444, 0.11668191850185394, 0.1030426025390625, 0.27648594975471497, 0.2384907454252243, 0.21057645976543427, 0.22470425069332123, 0.25796493887901306, 0.23200595378875732, 0.03625097870826721, 0.07369660586118698, 0.2136089950799942, 0.20016081631183624, 0.13978959619998932, 0.26018744707107544, 0.20469677448272705, 0.1935688704252243, 0.24408096075057983, 0.045361317694187164, 0.14922025799751282, 0.18656277656555176, 0.13333822786808014, 0.11484863609075546, 0.16339127719402313, 0.14996908605098724, 0.1059127226471901, 0.24707622826099396, 0.25263071060180664, 0.11808578670024872, 0.16645902395248413, 0.24265171587467194, 0.15629076957702637, 0.20463721454143524, 0.12674584984779358, 0.003980877343565226, 0.09541456401348114, 0.16609221696853638, 0.2610733211040497, 0.17784416675567627, 0.2226315587759018, 0.17933636903762817, 0.25000661611557007, 0.1447906792163849, 0.05246943607926369, 0.24557846784591675, 0.4265173375606537, 0.09094197303056717, 0.03056819550693035, 0.12310826033353806, 0.07913753390312195, 0.21696743369102478, 0.2426426261663437, 0.30186936259269714, 0.27440494298934937, 0.2026168256998062, 0.009953410364687443, 0.11858256161212921, 0.15772518515586853, 0.1276988536119461, 0.06658893823623657, 0.2827395498752594, 0.12506692111492157, 0.17085178196430206, 0.06556789577007294, 0.13278348743915558, 0.2641860246658325, 0.2568960189819336, 0.31949764490127563, 0.12288758158683777, 0.2572315037250519, 0.09749819338321686, 0.21230164170265198, 0.16335895657539368, 0.18268918991088867, 0.11529351770877838, 0.002197265625, 0.08285031467676163, 0.0874701738357544, 0.212648406624794, 0.23356778919696808, 0.21165266633033752, 0.10106596350669861, 0.18846271932125092, 0.2744615077972412, 0.1298593431711197, 0.15561872720718384, 0.10391632467508316, 0.12333790212869644, 0.09599128365516663, 0.24922001361846924, 0.11137135326862335, 0.23723271489143372, 0.16274650394916534, 0.1506267488002777, 0.2840019762516022, 0.12442037463188171, 0.13750742375850677, 0.1884700357913971, 0.09344663470983505, 0.09767623990774155, 0.31562870740890503, 0.1856032907962799, 0.034879229962825775, 0.19053412973880768, 0.23448874056339264, 0.15962913632392883, 0.21263834834098816, 0.2033919245004654, 0.22772231698036194, 0.24128781259059906, 0.06727104634046555, 0.1054563894867897, 0.1336183249950409, 0.11941209435462952, 0.08582758158445358, 0.11212316155433655, 0.30733346939086914, 0.4152541756629944, 0.13038314878940582, 0.1441241055727005, 0.20448912680149078, 0.08353552222251892, 0.1394999921321869, 0.1507069170475006, 0.09980851411819458, 0.298074334859848, 0.19499248266220093, 0.15781128406524658, 0.21094919741153717, 0.22944293916225433, 0.1811094880104065, 0.19436755776405334, 0.23825739324092865, 0.09683023393154144, 0.0912945568561554, 0.2263045310974121, 0.1779531091451645, 0.10132306814193726, 0.1880730390548706, 0.13953374326229095, 0.21768707036972046, 0.33895954489707947, 0.24851368367671967, 0.17831794917583466, 0.08281739801168442, 0.16635997593402863, 0.12152453511953354, 0.16498957574367523, 0.09385547786951065, 0.19958092272281647, 0.29106733202934265, 0.09827592968940735, 0.08446630835533142, 0.2532230317592621, 0.31250691413879395, 0.22124828398227692, 0.26499342918395996, 0.12706470489501953, 0.10133137553930283, 0.04150570183992386, 0.06922011077404022, 0.14177808165550232, 0.35218968987464905, 0.22577589750289917, 0.18670614063739777, 0.2167159914970398, 0.27740582823753357, 0.06087980791926384, 0.2192358374595642, 0.1735207885503769, 0.27835118770599365, 0.21161243319511414, 0.0795799195766449, 0.08692751824855804, 0.023722819983959198, 0.22145646810531616, 0.0866851806640625, 0.24653340876102448, 0.5502949357032776, 0.18115678429603577, 0.06751691550016403, 0.18056972324848175, 0.1000152975320816, 0.27000781893730164, 0.030049139633774757, 0.0511481910943985, 0.029032981023192406, 0.08181598037481308, 0.005778711289167404, 0.09241669625043869, 0.052951786667108536, 0.02714219130575657, 0.07897760719060898, 0.059454258531332016, 0.08679001778364182, 0.06689386069774628, 0.07140570878982544, 0.054768774658441544, 0.020013203844428062, 0.03216199576854706, 0.10204822570085526, 0.05836097151041031, 0.045200809836387634, 0.005787729285657406, 0.08934646099805832, 0.0851568803191185, 0.13411138951778412, 0.0029296875, 0.1478530466556549, 0.007845807820558548, 0.05207955092191696, 0.023156387731432915, 0.030023589730262756, 0.02076953835785389, 0.04520262032747269, 0.058863211423158646, 0.11559697985649109, 0.0773586854338646, 0.0492040291428566, 0.06342877447605133, 0.09698791801929474, 0.07075351476669312, 0.1255776584148407, 0.2350258082151413, 0.05236631631851196, 0.03869994729757309, 0.021923094987869263, 0.09925758093595505, 0.04329970106482506, 0.032085224986076355, 0.08300116658210754, 0.11635686457157135, 0.01243500504642725, 0.02500356361269951, 0.028405947610735893, 0.046979788690805435, 0.0018713024910539389, 0.011727647855877876, 0.0558922104537487, 0.08599764853715897, 0.09156306833028793, 0.04378378018736839, 0.004812110215425491, 0.08152002841234207, 0.005393242463469505, 0.043254248797893524, 0.0351102314889431, 0.1576743721961975, 0.0663246363401413, 0.004443426616489887, 0.10005626082420349, 0.016344662755727768, 0.06132730469107628, 0.0177682563662529, 0.08896296471357346, 0.01694888062775135, 0.10926503688097, 0.08452388644218445, 0.2670094966888428, 0.07092873752117157, 0.1310807466506958, 0.03871842473745346, 0.08277204632759094, 0.05571048706769943, 0.08151116222143173, 0.14127174019813538, 0.11357761919498444, 0.04111794754862785, 0.17125649750232697, 0.04326613247394562, 0.004017207771539688, 0.03414173796772957, 0.09530795365571976, 0.12194415181875229, 0.036721259355545044, 0.009226609952747822, 0.09629266709089279, 0.02902245707809925, 0.1032455787062645, 0.09589817374944687, 0.1590433269739151, 0.0389331579208374, 0.09618621319532394, 0.06427688896656036, 0.37252920866012573, 0.0018792485352605581, 0.11315865069627762, 0.032504644244909286, 0.20271633565425873, 0.09755304455757141, 0.11859694868326187, 0.09654249250888824, 0.014300994575023651, 0.0732974037528038, 0.15974897146224976, 0.014576033689081669, 0.04038314148783684, 0.011470063589513302, 0.008061262778937817, 0.019304098561406136, 0.1343185156583786, 0.003938541281968355, 0.12223871797323227, 0.047518290579319, 0.03537238761782646, 0.16935262084007263, 0.0091552734375, 0.022350870072841644, 0.07330360263586044, 0.021853653714060783, 0.017643699422478676, 0.20126914978027344, 0.07041330635547638, 0.0804215520620346, 0.07535160332918167, 0.11952460557222366, 0.04438577964901924, 0.09753219038248062, 0.08827608078718185, 0.11268709599971771, 0.12632089853286743, 0.048095546662807465, 0.009846164844930172, 0.01833372563123703, 0.004126987885683775, 0.02948850952088833, 0.0033004165161401033, 0.19282522797584534, 0.30177411437034607, 0.015156394802033901, 0.028848910704255104, 0.08940564841032028, 0.031769488006830215, 0.024230265989899635, 0.03545086830854416, 0.015495719388127327, 0.18357770144939423, 0.07989658415317535, 0.042554594576358795, 0.09588543325662613, 0.1144428551197052, 0.06589456647634506, 0.07923407107591629, 0.12332219630479813, 0.018487105146050453, 0.02404909022152424, 0.11126767843961716, 0.06274770200252533, 0.014004077762365341, 0.07291164994239807, 0.02427081950008869, 0.10260886698961258, 0.224763423204422, 0.13368816673755646, 0.06311389058828354, 0.03254404664039612, 0.05117236450314522, 0.0062351529486477375, 0.049764130264520645, 0.02145696058869362, 0.08445572108030319, 0.17651335895061493, 0.017023010179400444, 0.1997142732143402, 0.1383439004421234, 0.19819563627243042, 0.10620187222957611, 0.15016846358776093, 0.01180553063750267, 0.013996094465255737, 0.07381580770015717, 0.04609605297446251, 0.026486163958907127, 0.2382160872220993, 0.11074509471654892, 0.07152372598648071, 0.10163891315460205, 0.1626654863357544, 0.05445868521928787, 0.10419650375843048, 0.058310650289058685, 0.16363497078418732, 0.09652218967676163, 0.03574659675359726, 0.028394930064678192, 0.09160398691892624, 0.10641387850046158, 0.028672365471720695, 0.13166840374469757, 0.43845728039741516, 0.06593887507915497, 0.08070527762174606, 0.08962887525558472, 0.21053604781627655, 0.23146407306194305, 0.20953936874866486, 0.09892411530017853, 0.18634416162967682, 0.27237340807914734, 0.12772691249847412, 0.1534925401210785, 0.10177458077669144, 0.12120543420314789, 0.09385555982589722, 0.24712100625038147, 0.10923813283443451, 0.23512795567512512, 0.16062143445014954, 0.14849862456321716, 0.28191736340522766, 0.12228862196207047, 0.13538341224193573, 0.186351478099823, 0.0913093313574791, 0.09553684294223785, 0.3135587275028229, 0.18348272144794464, 0.03273806348443031, 0.18841440975666046, 0.23238542675971985, 0.15750250220298767, 0.21052546799182892, 0.2012777030467987, 0.22561463713645935, 0.23918478190898895, 0.06512127816677094, 0.103319451212883, 0.1314859837293625, 0.11727622151374817, 0.08368692547082901, 0.10998392850160599, 0.30525660514831543, 0.4132237434387207, 0.12825454771518707, 0.14199338853359222, 0.20237700641155243, 0.08139646053314209, 0.1373695731163025, 0.14857862889766693, 0.09767097234725952, 0.2959974706172943, 0.19287890195846558, 0.15568335354328156, 0.20883868634700775, 0.22733736038208008, 0.17898671329021454, 0.19225159287452698, 0.23615583777427673, 0.09469092637300491, 0.08915195614099503, 0.22419661283493042, 0.17583096027374268, 0.09918346256017685, 0.1859547644853592, 0.1374039500951767, 0.21557609736919403, 0.336897611618042, 0.24641844630241394, 0.17619596421718597, 0.08067185431718826, 0.16423819959163666, 0.11938851326704025, 0.16286495327949524, 0.09171632677316666, 0.19746573269367218, 0.2889873683452606, 0.09613902866840363, 0.08662451803684235, 0.25112542510032654, 0.3104386627674103, 0.21913953125476837, 0.26289933919906616, 0.12493394315242767, 0.09919194877147675, 0.03935740888118744, 0.06707727909088135, 0.13964422047138214, 0.35013723373413086, 0.22366826236248016, 0.18458621203899384, 0.21460506319999695, 0.27531662583351135, 0.058732058852910995, 0.21712729334831238, 0.17139793932437897, 0.27626314759254456, 0.20950035750865936, 0.07743704319000244, 0.08478616178035736, 0.021568480879068375, 0.21934787929058075, 0.08454076200723648, 0.2444360852241516, 0.5483264327049255, 0.1790338158607483, 0.17030903697013855, 0.1300426423549652, 0.1510651558637619, 0.12903466820716858, 0.01822694204747677, 0.10579539090394974, 0.1921672224998474, 0.04708022624254227, 0.07288660854101181, 0.021076491102576256, 0.04056611657142639, 0.013238861225545406, 0.1667749434709549, 0.028609542176127434, 0.15471279621124268, 0.0800214409828186, 0.06787668913602829, 0.20175807178020477, 0.041656751185655594, 0.054823704063892365, 0.10580193996429443, 0.010682373307645321, 0.014860023744404316, 0.2336110770702362, 0.1029144674539566, 0.04797177016735077, 0.10785221308469772, 0.151991605758667, 0.07688985764980316, 0.130023792386055, 0.12076777219772339, 0.14516772329807281, 0.15879006683826447, 0.015596841461956501, 0.02265843376517296, 0.050836533308029175, 0.036608681082725525, 0.0030688000842928886, 0.029296619817614555, 0.22520235180854797, 0.3339184820652008, 0.04764903336763382, 0.0613519623875618, 0.12189146876335144, 0.0011772034922614694, 0.056734468787908554, 0.0679551288485527, 0.01701469160616398, 0.21594905853271484, 0.11238274723291397, 0.07505875080823898, 0.1283685266971588, 0.1469164788722992, 0.09839783608913422, 0.11172748357057571, 0.15578362345695496, 0.014018435031175613, 0.008456398732960224, 0.14374840259552002, 0.0952497348189354, 0.018502814695239067, 0.10540882498025894, 0.05677489936351776, 0.1350962072610855, 0.2570706307888031, 0.1661265790462494, 0.09561596810817719, 0.0001726334885461256, 0.08367027342319489, 0.0387178473174572, 0.08226732909679413, 0.011053263209760189, 0.11694858223199844, 0.20889709889888763, 0.01549331471323967, 0.16730563342571259, 0.17079617083072662, 0.2305239737033844, 0.13868358731269836, 0.18261103332042694, 0.044307149946689606, 0.018511269241571426, 0.04134797304868698, 0.013633674941956997, 0.05897878482937813, 0.270469605922699, 0.14322447776794434, 0.10402388870716095, 0.13412578403949738, 0.19509129226207733, 0.02197469025850296, 0.13667640089988708, 0.09081301093101501, 0.19605518877506256, 0.12901070713996887, 0.0032913743052631617, 0.004132400266826153, 0.05913950875401497, 0.1388949304819107, 0.003837941912934184, 0.16411565244197845, 0.4702071249485016, 0.09844257682561874, 0.2999030351638794, 0.32073867321014404, 0.29891595244407654, 0.1885148584842682, 0.27577319741249084, 0.3614521622657776, 0.21726876497268677, 0.24298864603042603, 0.19136486947536469, 0.210748553276062, 0.18342241644859314, 0.336338609457016, 0.19878807663917542, 0.32441189885139465, 0.25010788440704346, 0.2380092889070511, 0.37094739079475403, 0.21182681620121002, 0.2248704433441162, 0.27578118443489075, 0.1808832436800003, 0.18511901795864105, 0.4023764133453369, 0.2729285955429077, 0.12234046310186386, 0.2778519093990326, 0.32165515422821045, 0.24700012803077698, 0.29989874362945557, 0.2906651496887207, 0.31493207812309265, 0.3284487724304199, 0.15473774075508118, 0.19288870692253113, 0.22102665901184082, 0.20683816075325012, 0.17327561974525452, 0.19956226646900177, 0.3941732347011566, 0.501354992389679, 0.2177734375, 0.23152178525924683, 0.29174527525901794, 0.1709800809621811, 0.2268969565629959, 0.23809006810188293, 0.1872442364692688, 0.3849201500415802, 0.2822639048099518, 0.24519065022468567, 0.2981894016265869, 0.3166329860687256, 0.26845139265060425, 0.2816573977470398, 0.3254050612449646, 0.1842726469039917, 0.17874658107757568, 0.3135165274143219, 0.2652921974658966, 0.18876495957374573, 0.2753819525241852, 0.2269277572631836, 0.3049283027648926, 0.4255843162536621, 0.33559420704841614, 0.2656559348106384, 0.17027737200260162, 0.25369980931282043, 0.20895081758499146, 0.2523479163646698, 0.18129809200763702, 0.28686201572418213, 0.37795290350914, 0.1857105940580368, 0.0030000503174960613, 0.34032562375068665, 0.3992331624031067, 0.3084699511528015, 0.35205456614494324, 0.2144669145345688, 0.1887732893228531, 0.12897321581840515, 0.15667590498924255, 0.22919122874736786, 0.4386710524559021, 0.3129851520061493, 0.27402663230895996, 0.3039575219154358, 0.3644077181816101, 0.1483450084924698, 0.3064557909965515, 0.26086539030075073, 0.3653390109539032, 0.29886525869369507, 0.16703443229198456, 0.17437691986560822, 0.111192986369133, 0.3086758852005005, 0.17414256930351257, 0.3336362838745117, 0.6351780891418457, 0.2685002088546753, 0.021137559786438942, 0.0010571599705144763, 0.11185377836227417, 0.024273581802845, 0.06245092675089836, 0.08299452811479568, 0.05719003826379776, 0.10901781171560287, 0.08949152380228043, 0.11681140214204788, 0.03688463196158409, 0.10143396258354187, 0.024732721969485283, 0.050062671303749084, 0.062210723757743835, 0.07209230959415436, 0.08839686214923859, 0.07521938532590866, 0.024268364533782005, 0.11936866492033005, 0.1151876226067543, 0.10422038286924362, 0.02717922255396843, 0.17783574759960175, 0.022248633205890656, 0.02207077108323574, 0.05320543423295021, 0.00027295752079226077, 0.00927975308150053, 0.015161309391260147, 0.028834445402026176, 0.1456165760755539, 0.10739052295684814, 0.07924958318471909, 0.09347039461135864, 0.1270102709531784, 0.10079556703567505, 0.09563864022493362, 0.2052910178899765, 0.08239809423685074, 0.06874889135360718, 0.008159558288753033, 0.12927499413490295, 0.07334546744823456, 0.06213438883423805, 0.1130295917391777, 0.08644271641969681, 0.01766226999461651, 0.05505235865712166, 0.001802346552722156, 0.016959428787231445, 0.031723957508802414, 0.018322749063372612, 0.02589387260377407, 0.11602717638015747, 0.12159373611211777, 0.013744163326919079, 0.03484417870640755, 0.11155376583337784, 0.024655785411596298, 0.07329852133989334, 0.005064079072326422, 0.1278052031993866, 0.03637346997857094, 0.0344763807952404, 0.13008469343185425, 0.04638543352484703, 0.09137099236249924, 0.0478183850646019, 0.11898975819349289, 0.01310196053236723, 0.07933992892503738, 0.11454977095127106, 0.2969069182872772, 0.04092305898666382, 0.10121966153383255, 0.008688457310199738, 0.05276954174041748, 0.08574646711349487, 0.1115448847413063, 0.1712658703327179, 0.14358894526958466, 0.07116730511188507, 0.1414509266614914, 0.013233795762062073, 0.02606222592294216, 0.004099818412214518, 0.0653221607208252, 0.15195512771606445, 0.0067183044739067554, 0.03927459195256233, 0.06631643325090408, 0.0010500885546207428, 0.13326628506183624, 0.12592262029647827, 0.18902641534805298, 0.008904441259801388, 0.12621621787548065, 0.034301865845918655, 0.3431314527988434, 0.031685419380664825, 0.022174837067723274, 0.13289757072925568, 0.04538241773843765, 0.04131561517715454, 0.10405489802360535, 0.0782693475484848, 0.1300664246082306, 0.11053930222988129, 0.1378280371427536, 0.015749435871839523, 0.12246475368738174, 0.003684421069920063, 0.0711514949798584, 0.083290696144104, 0.05095817893743515, 0.10944303125143051, 0.09624955803155899, 0.04537798836827278, 0.1403859555721283, 0.1362183839082718, 0.08310164511203766, 0.048296667635440826, 0.19878920912742615, 0.04337345436215401, 0.0009296598145738244, 0.07429671287536621, 0.021183684468269348, 0.030395017936825752, 0.0060174595564603806, 0.007724263705313206, 0.1666245460510254, 0.12842528522014618, 0.100316621363163, 0.11452557146549225, 0.14802584052085876, 0.12184971570968628, 0.07450610399246216, 0.18422172963619232, 0.10344074666500092, 0.08982915431261063, 0.029225070029497147, 0.15028323233127594, 0.09441442042589188, 0.08321543037891388, 0.13405732810497284, 0.06531885266304016, 0.03872285038232803, 0.07614771276712418, 0.022744420915842056, 0.004182578530162573, 0.05284460261464119, 0.03942323103547096, 0.004759177099913359, 0.13705609738826752, 0.14262311160564423, 0.0074162110686302185, 0.05595216155052185, 0.13259033858776093, 0.045760251581668854, 0.094364695250988, 0.016084125265479088, 0.10669081658124924, 0.0152587890625, 0.055584631860256195, 0.15110865235328674, 0.06745950877666473, 0.11243073642253876, 0.06890985369682312, 0.1400136947631836, 0.034211497753858566, 0.058213524520397186, 0.1355736255645752, 0.3177453875541687, 0.01978706754744053, 0.08011361211538315, 0.012449975125491619, 0.0316331721842289, 0.10679380595684052, 0.13258151710033417, 0.19223462045192719, 0.16458536684513092, 0.0922575443983078, 0.1203601211309433, 0.007912002503871918, 0.047177769243717194, 0.017043568193912506, 0.04418447986245155, 0.17294955253601074, 0.014432717114686966, 0.06037570908665657, 0.045179374516010284, 0.022150296717882156, 0.15427808463573456, 0.14694131910800934, 0.20997825264930725, 0.012232029810547829, 0.14724357426166534, 0.013172851875424385, 0.3222099542617798, 0.05280779302120209, 0.11084280163049698, 0.023254314437508583, 0.0634896457195282, 0.08198173344135284, 0.05617489665746689, 0.1080060824751854, 0.08848034590482712, 0.11580459028482437, 0.03791948780417442, 0.10042551904916763, 0.025762910023331642, 0.049045536667108536, 0.06119461730122566, 0.07313162833452225, 0.08738631755113602, 0.07421212643384933, 0.023248866200447083, 0.11836156994104385, 0.11417875438928604, 0.10526333004236221, 0.026156965643167496, 0.17683637142181396, 0.021223390474915504, 0.023108718916773796, 0.05218816548585892, 0.0010066175600513816, 0.008268405683338642, 0.016191236674785614, 0.029865844175219536, 0.14461040496826172, 0.10638124495744705, 0.07823555171489716, 0.0924580916762352, 0.12600335478782654, 0.09978305548429489, 0.09667868912220001, 0.20633888244628906, 0.08138849586248398, 0.06773296743631363, 0.0071752010844647884, 0.1282692402601242, 0.07233147323131561, 0.0611184723675251, 0.11202111095190048, 0.0874846950173378, 0.016660697758197784, 0.05403400585055351, 0.0011772034922614694, 0.017995746806263924, 0.030699651688337326, 0.017308605834841728, 0.026931654661893845, 0.11501854658126831, 0.12058483064174652, 0.014776055701076984, 0.0338231697678566, 0.11054395139217377, 0.023637868463993073, 0.07228531688451767, 0.006093742325901985, 0.12884876132011414, 0.03741529583930969, 0.033455729484558105, 0.12907634675502777, 0.04537256807088852, 0.09035792946815491, 0.046800874173641205, 0.11798182874917984, 0.012087427079677582, 0.08038146793842316, 0.11354193091392517, 0.29591962695121765, 0.04195810854434967, 0.10226414352655411, 0.00972510501742363, 0.05380462855100632, 0.08473578840494156, 0.11053512245416641, 0.17026467621326447, 0.14258433878421783, 0.0701490193605423, 0.14249703288078308, 0.014267089776694775, 0.02504078485071659, 0.00513421418145299, 0.06635860353708267, 0.15095074474811554, 0.007764670066535473, 0.038255754858255386, 0.06735394895076752, 0.00047277630073949695, 0.1322597861289978, 0.12491515278816223, 0.18802708387374878, 0.009942550212144852, 0.12520748376846313, 0.035341620445251465, 0.3441842198371887, 0.03066079691052437, 0.08759648352861404, 0.17404134571552277, 0.028867240995168686, 0.05467905104160309, 0.0028523732908070087, 0.022362535819411278, 0.005191936157643795, 0.14861783385276794, 0.01045252662152052, 0.13653989136219025, 0.06181363761425018, 0.049665067344903946, 0.1836421936750412, 0.023457201197743416, 0.036649566143751144, 0.08760269731283188, 0.007663255091756582, 0.00341796875, 0.21554253995418549, 0.08471055328845978, 0.06618732959032059, 0.08964899182319641, 0.13382509350776672, 0.058678630739450455, 0.11183266341686249, 0.10257654637098312, 0.12698839604854584, 0.14062166213989258, 0.03382294997572899, 0.004496762994676828, 0.0326208770275116, 0.01839093677699566, 0.01524022314697504, 0.011071447283029556, 0.20710813999176025, 0.31598734855651855, 0.029457414522767067, 0.04313575103878975, 0.10370682924985886, 0.01753568835556507, 0.038521841168403625, 0.049742866307497025, 0.0015000251587480307, 0.19785889983177185, 0.09419779479503632, 0.05684440955519676, 0.11018649488687515, 0.12874379754066467, 0.08018913865089417, 0.09353429824113846, 0.13762208819389343, 0.004261984955519438, 0.009773251600563526, 0.12556888163089752, 0.07704377919435501, 0.0005179004510864615, 0.08721093088388443, 0.03856475278735161, 0.11690997332334518, 0.23902718722820282, 0.14798445999622345, 0.07741028815507889, 0.018263693898916245, 0.06547169387340546, 0.02049691043794155, 0.06405958533287048, 0.007225902751088142, 0.09875623881816864, 0.19079771637916565, 0.0029296875, 0.18551185727119446, 0.15264266729354858, 0.21246503293514252, 0.12050318717956543, 0.16446563601493835, 0.026107070967555046, 0.0005320921773090959, 0.059569310396909714, 0.031846784055233, 0.040755581110715866, 0.2524634897708893, 0.12504635751247406, 0.08582159131765366, 0.11594000458717346, 0.1769595742225647, 0.04019895941019058, 0.11849777400493622, 0.07260690629482269, 0.1779278963804245, 0.11082310229539871, 0.021487843245267868, 0.014139620587229729, 0.0773610919713974, 0.12071526050567627, 0.014390583150088787, 0.14596618711948395, 0.45253339409828186, 0.08023307472467422, 0.08666420727968216, 0.05873231217265129, 0.03292234241962433, 0.08475812524557114, 0.06523490697145462, 0.09256979078054428, 0.06112993136048317, 0.07718609273433685, 0.04899781197309494, 0.02579181268811226, 0.03794168308377266, 0.09629838913679123, 0.0641414150595665, 0.05097981169819832, 0.0001220703125, 0.09512614458799362, 0.09093721956014633, 0.1283775269985199, 0.002927143359556794, 0.15362916886806488, 0.0021001771092414856, 0.0463135801255703, 0.028934011235833168, 0.02424563467502594, 0.014994289726018906, 0.03942946717143059, 0.05309385061264038, 0.12137656658887863, 0.08313902467489243, 0.054983969777822495, 0.069209024310112, 0.10276790708303452, 0.07653389871120453, 0.1198328286409378, 0.22932983934879303, 0.05814661458134651, 0.04447901248931885, 0.01615714840590954, 0.10503708571195602, 0.04907970502972603, 0.03786482661962509, 0.08878154307603836, 0.11061695218086243, 0.0067083160392940044, 0.030779637396335602, 0.022638365626335144, 0.04121116176247597, 0.0074712615460157394, 0.005958982277661562, 0.0501290038228035, 0.09177796542644501, 0.09734325110912323, 0.038011133670806885, 0.010572304017841816, 0.08730050176382065, 0.0003662109375, 0.049034446477890015, 0.02933448925614357, 0.15194642543792725, 0.06057197228074074, 0.010202917270362377, 0.1058366522192955, 0.0221257284283638, 0.06710759550333023, 0.023546600714325905, 0.09474308043718338, 0.011173935607075691, 0.10352235287427902, 0.09030381590127945, 0.2727750837802887, 0.06516588479280472, 0.12535305321216583, 0.032946549355983734, 0.07701079547405243, 0.0614907331764698, 0.08729171007871628, 0.1470491886138916, 0.11935661733150482, 0.04689454659819603, 0.1655428111553192, 0.0374944694340229, 0.001802346552722156, 0.02836683951318264, 0.08955099433660507, 0.12772317230701447, 0.030951986089348793, 0.015001244843006134, 0.09053807705640793, 0.023248225450515747, 0.10902539640665054, 0.101678267121315, 0.16481955349445343, 0.033161360770463943, 0.10196641832590103, 0.05851925164461136, 0.36690860986709595, 0.007437278516590595, 0.14523884654045105, 0.11949586123228073, 0.17121931910514832, 0.15170226991176605, 0.17892834544181824, 0.0255870558321476, 0.16359539330005646, 0.037763550877571106, 0.11239414662122726, 0.12451452761888504, 0.009643941186368465, 0.15060405433177948, 0.1373996138572693, 0.08666029572486877, 0.1814858317375183, 0.177341029047966, 0.04182124137878418, 0.08958397805690765, 0.23975613713264465, 0.08467043936252594, 0.04038184881210327, 0.11553959548473358, 0.06249892711639404, 0.07169477641582489, 0.047316066920757294, 0.033657774329185486, 0.20769591629505157, 0.1695580780506134, 0.1415126621723175, 0.1556963175535202, 0.18911854922771454, 0.16301515698432922, 0.03319269046187401, 0.14302507042884827, 0.14460113644599915, 0.13104872405529022, 0.07050889730453491, 0.19136330485343933, 0.13561643660068512, 0.12444049119949341, 0.17517638206481934, 0.024033905938267708, 0.07998176664113998, 0.11739400774240494, 0.0640372559428215, 0.04549572244286537, 0.09413283318281174, 0.08070481568574905, 0.03655796870589256, 0.17817524075508118, 0.1837400645017624, 0.04872502014040947, 0.09722591936588287, 0.17372354865074158, 0.0870387852191925, 0.13556258380413055, 0.057400181889534, 0.06541260331869125, 0.026091797277331352, 0.09685838967561722, 0.19221295416355133, 0.10868837684392929, 0.15360932052135468, 0.11015728116035461, 0.18112359941005707, 0.07550480216741562, 0.01692688837647438, 0.17668601870536804, 0.3584648668766022, 0.02155241183936596, 0.03887857869267464, 0.053765565156936646, 0.00975531991571188, 0.14795833826065063, 0.17371468245983124, 0.23323005437850952, 0.20563939213752747, 0.1334892362356186, 0.07913687825202942, 0.04922794550657272, 0.08846376091241837, 0.05835854634642601, 0.002977614989504218, 0.21399611234664917, 0.05573936924338341, 0.10163898766040802, 0.00388808804564178, 0.06345989555120468, 0.19536174833774567, 0.1880396455526352, 0.25093725323677063, 0.05354658514261246, 0.18835504353046417, 0.028150245547294617, 0.28129205107688904, 0.09409760683774948, 0.025812314823269844, 0.026026753708720207, 0.0065224855206906796, 0.03387709707021713, 0.11978401243686676, 0.018489118665456772, 0.10769196599721909, 0.032946549355983734, 0.02079821564257145, 0.15485017001628876, 0.0054441168904304504, 0.00791011843830347, 0.05873802304267883, 0.036428529769182205, 0.03222078084945679, 0.18680371344089508, 0.055844198912382126, 0.09499117732048035, 0.06078280508518219, 0.10498330742120743, 0.029811909422278404, 0.08297199010848999, 0.07371601462364197, 0.0981355756521225, 0.11177761852741241, 0.06267225742340088, 0.02442321553826332, 0.003760478924959898, 0.010477445088326931, 0.04406518489122391, 0.017802607268095016, 0.17833870649337769, 0.2874130606651306, 0.0010500885546207428, 0.014272311702370644, 0.07485149800777435, 0.046345099806785583, 0.009655136615037918, 0.02087652124464512, 0.030071942135691643, 0.16909565031528473, 0.0653429701924324, 0.02797914482653141, 0.08133291453123093, 0.09989678114652634, 0.05132196471095085, 0.06467308104038239, 0.1087849885225296, 0.03306370973587036, 0.0386245995759964, 0.09671597927808762, 0.048177119344472885, 0.028578273952007294, 0.058347053825855255, 0.009698254056274891, 0.08805247396230698, 0.21031656861305237, 0.11916707456111908, 0.04854394122958183, 0.04711945727467537, 0.03660929203033447, 0.008376727811992168, 0.035192470997571945, 0.036033906042575836, 0.06989503651857376, 0.1620243489742279, 0.03159971162676811, 0.21426723897457123, 0.1238122209906578, 0.18373899161815643, 0.0916498526930809, 0.13564252853393555, 0.0028234946075826883, 0.028569668531417847, 0.08838893473148346, 0.060671523213386536, 0.01192296389490366, 0.22379961609840393, 0.09619473665952682, 0.05695557966828346, 0.08708277344703674, 0.14815014600753784, 0.0690346211194992, 0.08964641392230988, 0.04374019801616669, 0.14912326633930206, 0.08196491748094559, 0.050323329865932465, 0.0429711788892746, 0.1061754897236824, 0.09186267852783203, 0.04324736073613167, 0.11714094877243042, 0.424294650554657, 0.0513659343123436, 0.051838651299476624, 0.03232075273990631, 0.05967041105031967, 0.0940076932311058, 0.04428108036518097, 0.08189944922924042, 0.007134589366614819, 0.0050212312489748, 0.12911738455295563, 0.03122948855161667, 0.018118293955922127, 0.03292800113558769, 0.0622248537838459, 0.058026429265737534, 0.16112494468688965, 0.030032025650143623, 0.12076400965452194, 0.0349709615111351, 0.07919936627149582, 0.0040116398595273495, 0.05716541036963463, 0.047910381108522415, 0.07233785837888718, 0.08598941564559937, 0.08847428858280182, 0.05022789165377617, 0.022061992436647415, 0.03628918528556824, 0.06986507773399353, 0.04361310973763466, 0.15262733399868011, 0.26188868284225464, 0.02524377405643463, 0.01155935600399971, 0.04905328154563904, 0.07213973253965378, 0.016158070415258408, 0.004944977816194296, 0.055873945355415344, 0.14339332282543182, 0.03954814374446869, 0.0022442354820668697, 0.055536359548568726, 0.07410633563995361, 0.025510650128126144, 0.038867656141519547, 0.0830061063170433, 0.0588686540722847, 0.06443208456039429, 0.07091875374317169, 0.022364867851138115, 0.05438694730401039, 0.03253786265850067, 0.016114668920636177, 0.06224939599633217, 0.18466387689113617, 0.09341131150722504, 0.022731315344572067, 0.07292687147855759, 0.01081063412129879, 0.0341862253844738, 0.00938116479665041, 0.06183653697371483, 0.04408901929855347, 0.13631169497966766, 0.05739901214838028, 0.23998846113681793, 0.09803910553455353, 0.1580752283334732, 0.06585249304771423, 0.10987657308578491, 0.02857905626296997, 0.054378315806388855, 0.1141718327999115, 0.08646413683891296, 0.013993432745337486, 0.1981945037841797, 0.07039891183376312, 0.03114396147429943, 0.06128039211034775, 0.12239833176136017, 0.09482961893081665, 0.06385152786970139, 0.01792813651263714, 0.12337686121463776, 0.05616176500916481, 0.07612354308366776, 0.06877326965332031, 0.13195213675498962, 0.06606609374284744, 0.06905534118413925, 0.09137552231550217, 0.3990805745124817, 0.02555573359131813, 0.019527435302734375, 0.008001892827451229, 0.1457892209291458, 0.007662282790988684, 0.13370740413665771, 0.058972977101802826, 0.046823471784591675, 0.18082235753536224, 0.020623018965125084, 0.03382206708192825, 0.0847640112042427, 0.010501595214009285, 0.006255433429032564, 0.2127322405576706, 0.08187060058116913, 0.06903763860464096, 0.0868094190955162, 0.1309943050146103, 0.05583726242184639, 0.10899600386619568, 0.09974003583192825, 0.12415462732315063, 0.13779035210609436, 0.036671921610832214, 0.0018310546875, 0.029778651893138885, 0.015549477189779282, 0.0180898979306221, 0.008226851001381874, 0.20429256558418274, 0.31320318579673767, 0.026625603437423706, 0.04029226675629616, 0.1008719652891159, 0.020384645089507103, 0.03568067401647568, 0.046901535242795944, 0.004191475920379162, 0.19504427909851074, 0.09136292338371277, 0.05400173366069794, 0.10735242813825607, 0.12591154873371124, 0.07734770327806473, 0.09069742262363434, 0.13479243218898773, 0.007100044284015894, 0.012622330337762833, 0.12273500859737396, 0.07420338690280914, 0.002635135781019926, 0.08437266200780869, 0.035724081099033356, 0.11407455801963806, 0.23622174561023712, 0.1451593041419983, 0.07457007467746735, 0.021111812442541122, 0.06263420730829239, 0.017653409391641617, 0.06121896207332611, 0.010070615448057652, 0.09591938555240631, 0.18798120319843292, 0.005712577607482672, 0.18836188316345215, 0.149814635515213, 0.2096567302942276, 0.11766913533210754, 0.16163943707942963, 0.023272890597581863, 0.00262664002366364, 0.062419600784778595, 0.034696970134973526, 0.03790926933288574, 0.24966543912887573, 0.12221293151378632, 0.082982137799263, 0.11310464888811111, 0.17413635551929474, 0.043048955500125885, 0.11566431075334549, 0.0697665736079216, 0.17510555684566498, 0.10798738896846771, 0.02433764934539795, 0.016988838091492653, 0.08021115511655807, 0.11788137257099152, 0.0172391626983881, 0.1431393027305603, 0.44979581236839294, 0.07739156484603882, 0.02735709771513939, 0.12626348435878754, 0.011967872269451618, 0.1141800582408905, 0.039455346763134, 0.027311032637953758, 0.1613088846206665, 0.001091830083169043, 0.01430464070290327, 0.06524095684289932, 0.029909219592809677, 0.02570616453886032, 0.19324012100696564, 0.062350451946258545, 0.08846990764141083, 0.06728876382112503, 0.11146744340658188, 0.0363236628472805, 0.08947029709815979, 0.08021422475576401, 0.1046270802617073, 0.11826319992542267, 0.056155793368816376, 0.0179077610373497, 0.01028147991746664, 0.0040042041800916195, 0.03754748776555061, 0.011313751339912415, 0.18478772044181824, 0.2937908172607422, 0.007100044284015894, 0.020791050046682358, 0.08134473115205765, 0.03982561454176903, 0.01617005467414856, 0.027389761060476303, 0.02355450950562954, 0.17554184794425964, 0.07183586061000824, 0.034493882209062576, 0.08782490342855453, 0.10638418793678284, 0.057831961661577225, 0.07117201387882233, 0.11526624858379364, 0.026547696441411972, 0.03211122006177902, 0.10320768505334854, 0.05468491092324257, 0.022066719830036163, 0.06484898179769516, 0.01620963215827942, 0.09454769641160965, 0.21674220263957977, 0.1256374567747116, 0.05505114048719406, 0.04060613363981247, 0.04310949146747589, 0.001983407884836197, 0.04170161858201027, 0.029517298564314842, 0.07639368623495102, 0.1684747040271759, 0.025081217288970947, 0.20774692296981812, 0.130289688706398, 0.19017012417316437, 0.09814157336950302, 0.1421162635087967, 0.0037426049821078777, 0.022057602182030678, 0.08186850696802139, 0.05415204539895058, 0.018443124368786812, 0.23020786046981812, 0.10268529504537582, 0.0634608343243599, 0.0935777798295021, 0.1546170562505722, 0.06251585483551025, 0.09613670408725739, 0.0502479113638401, 0.15558774769306183, 0.08846089243888855, 0.04380606859922409, 0.036454085260629654, 0.09965446591377258, 0.09835398197174072, 0.0367344431579113, 0.12361543625593185, 0.4305674731731415, 0.05787651985883713, 0.15353649854660034, 0.015390059910714626, 0.14147664606571198, 0.06680414080619812, 0.054665014147758484, 0.18851999938488007, 0.02844395488500595, 0.0415930300951004, 0.09257647395133972, 0.0025547423865646124, 0.0018064756877720356, 0.22037991881370544, 0.08969219774007797, 0.061117984354496, 0.09462922066450119, 0.13875426352024078, 0.0636761412024498, 0.11679347604513168, 0.10753785073757172, 0.13193321228027344, 0.14555296301841736, 0.028806783258914948, 0.009466550312936306, 0.03763548657298088, 0.02342064492404461, 0.010199995711445808, 0.016143308952450752, 0.21196679770946503, 0.32072633504867554, 0.03442685678601265, 0.04814803600311279, 0.10865890234708786, 0.012469707988202572, 0.043526582419872284, 0.05474414676427841, 0.0038291960954666138, 0.20271408557891846, 0.0991506278514862, 0.06184942647814751, 0.11513489484786987, 0.13368041813373566, 0.08517980575561523, 0.09849856793880463, 0.14254561066627502, 0.0010500885546207428, 0.00484451511874795, 0.13051395118236542, 0.08202961832284927, 0.00537248095497489, 0.09218272566795349, 0.04356422647833824, 0.12186390161514282, 0.24384498596191406, 0.15288735926151276, 0.08239565044641495, 0.013284929096698761, 0.07044588774442673, 0.025533130392432213, 0.06904983520507812, 0.0022208746522665024, 0.10371925681829453, 0.195660799741745, 0.002286986680701375, 0.18042001128196716, 0.157557412981987, 0.21729467809200287, 0.12544944882392883, 0.16937188804149628, 0.031092485412955284, 0.005382179748266935, 0.054512426257133484, 0.02679547667503357, 0.04578987509012222, 0.2572535574436188, 0.12998975813388824, 0.0908007025718689, 0.12089337408542633, 0.18185225129127502, 0.0351596400141716, 0.12344169616699219, 0.07759304344654083, 0.1828162521123886, 0.11577891558408737, 0.016455965116620064, 0.009113674983382225, 0.0723002552986145, 0.12566052377223969, 0.009431066922843456, 0.15087664127349854, 0.45711973309516907, 0.08522501587867737, 0.13818073272705078, 0.012177087366580963, 0.08689305931329727, 0.0990288183093071, 0.03523055836558342, 0.1251666098833084, 0.11196868866682053, 0.06112590804696083, 0.15609437227249146, 0.15193311870098114, 0.0673995092511177, 0.06404539942741394, 0.21446190774440765, 0.05912274867296219, 0.014816339127719402, 0.09003867208957672, 0.03692763298749924, 0.046144355088472366, 0.021734686568379402, 0.008069576695561409, 0.18232642114162445, 0.14414234459400177, 0.11604881286621094, 0.13025200366973877, 0.16373282670974731, 0.1375754028558731, 0.05877923220396042, 0.16857145726680756, 0.1191636323928833, 0.10556647181510925, 0.044972267001867294, 0.16598667204380035, 0.11014774441719055, 0.09895378351211548, 0.14977076649665833, 0.049611710011959076, 0.054465387016534805, 0.09189024567604065, 0.03849223628640175, 0.019926272332668304, 0.06859341263771057, 0.05517091974616051, 0.01100259181112051, 0.15276981890201569, 0.1583365797996521, 0.02314673364162445, 0.07169903814792633, 0.1483076959848404, 0.0615076906979084, 0.11009686440229416, 0.031827595084905624, 0.09099180996417999, 0.0015488986391574144, 0.07133158296346664, 0.16681908071041107, 0.08319751918315887, 0.12815923988819122, 0.08465248346328735, 0.15572503209114075, 0.04996032267808914, 0.042503878474235535, 0.15128540992736816, 0.33334699273109436, 0.004039402585476637, 0.06443317979574203, 0.028197448700666428, 0.015884626656770706, 0.12251804023981094, 0.14829890429973602, 0.20791563391685486, 0.1802821010351181, 0.10799794644117355, 0.10469196736812592, 0.023653622716665268, 0.06292615085840225, 0.03278900310397148, 0.028441203758120537, 0.1886446475982666, 0.030181992799043655, 0.07612089812755585, 0.02944071777164936, 0.037898849695920944, 0.16998276114463806, 0.16264979541301727, 0.22564928233623505, 0.02798020839691162, 0.16295577585697174, 0.002754031680524349, 0.30669966340065, 0.06855668872594833, 0.1261097937822342, 0.051415517926216125, 0.039275161921978, 0.1731944978237152, 0.013052964583039284, 0.026216428726911545, 0.07719236612319946, 0.0179443359375, 0.013754459097981453, 0.20509043335914612, 0.07430613785982132, 0.07650215923786163, 0.07924347370862961, 0.12339171022176743, 0.04828648641705513, 0.10141479223966599, 0.09215863794088364, 0.11656206101179123, 0.13018940389156342, 0.04419349879026413, 0.0059639811515808105, 0.022248297929763794, 0.008060338906943798, 0.02558385208249092, 0.0014443554682657123, 0.19665765762329102, 0.30554381012916565, 0.019039446488022804, 0.032758768647909164, 0.09328368306159973, 0.027859322726726532, 0.028136875480413437, 0.03935419023036957, 0.0115966796875, 0.18740800023078918, 0.08377474546432495, 0.04645894095301628, 0.09976176917552948, 0.11831359565258026, 0.06979134678840637, 0.08311805129051208, 0.12718655169010162, 0.014593913219869137, 0.02015971951186657, 0.11514265835285187, 0.06664223223924637, 0.010128158144652843, 0.07679930329322815, 0.02817392349243164, 0.10648813843727112, 0.228574737906456, 0.13754220306873322, 0.06700826436281204, 0.028651179745793343, 0.05506101995706558, 0.01016927044838667, 0.05366125330328941, 0.017557768151164055, 0.08833935856819153, 0.18034762144088745, 0.013117874041199684, 0.19578632712364197, 0.14220421016216278, 0.20201262831687927, 0.11007744073867798, 0.15402458608150482, 0.015702057629823685, 0.010120063088834286, 0.06990057975053787, 0.04218531772494316, 0.030406780540943146, 0.24201253056526184, 0.11461927741765976, 0.07541515678167343, 0.10551783442497253, 0.16651497781276703, 0.050549935549497604, 0.10807076841592789, 0.06220557540655136, 0.16748228669166565, 0.10040229558944702, 0.03184280917048454, 0.02449297532439232, 0.0876866802573204, 0.11028902232646942, 0.024782227352261543, 0.13552625477313995, 0.442142128944397, 0.06983648985624313, 0.07477761059999466, 0.08692074567079544, 0.04740699380636215, 0.11308403313159943, 0.09989365190267563, 0.04899279400706291, 0.14403443038463593, 0.13986392319202423, 0.07957364618778229, 0.05190831050276756, 0.2024494856595993, 0.046979788690805435, 0.0027916496619582176, 0.07792236655950546, 0.024770349264144897, 0.034004416316747665, 0.009572211652994156, 0.004108894616365433, 0.17027543485164642, 0.13206975162029266, 0.103951595723629, 0.11816444247961044, 0.15167485177516937, 0.12548911571502686, 0.07095551490783691, 0.1807321012020111, 0.10708238184452057, 0.09345939755439758, 0.03284734860062599, 0.15393371880054474, 0.0980486050248146, 0.0868450254201889, 0.13770337402820587, 0.061786454170942307, 0.04235189035534859, 0.07977161556482315, 0.026364078745245934, 0.007798181846737862, 0.05645431950688362, 0.04304134100675583, 0.0015680216019973159, 0.14070206880569458, 0.1462690681219101, 0.01098768413066864, 0.059569187462329865, 0.13623429834842682, 0.049377553164958954, 0.09799950569868088, 0.019671129062771797, 0.10316555947065353, 0.011804900132119656, 0.059201207011938095, 0.15475593507289886, 0.07109031826257706, 0.1160682663321495, 0.07253482937812805, 0.1436607390642166, 0.03782426938414574, 0.05467871204018593, 0.13922064006328583, 0.3214183747768402, 0.01621284894645214, 0.07660157978534698, 0.01605166681110859, 0.028053341433405876, 0.11043444275856018, 0.13622549176216125, 0.19589261710643768, 0.16823835670948029, 0.09588427096605301, 0.11685767024755478, 0.01150443870574236, 0.050790052860975266, 0.02063710428774357, 0.0406135655939579, 0.17660300433635712, 0.018049078062176704, 0.06399628520011902, 0.04161595180630684, 0.025752786546945572, 0.15792794525623322, 0.15058960020542145, 0.21363884210586548, 0.015836240723729134, 0.15089011192321777, 0.009690952487289906, 0.3187997341156006, 0.05641655996441841, 0.012150749564170837, 0.12201939523220062, 0.03836427256464958, 0.025240527465939522, 0.025797301903367043, 0.06935903429985046, 0.06516154110431671, 0.154045969247818, 0.022898191586136818, 0.12789450585842133, 0.02783738449215889, 0.07208197563886642, 0.0031455319840461016, 0.05003662034869194, 0.04078281298279762, 0.06521376967430115, 0.07886979728937149, 0.09560872614383698, 0.057362787425518036, 0.029195483773946762, 0.04342341423034668, 0.0769994705915451, 0.05074720084667206, 0.14553648233413696, 0.25485897064208984, 0.032377179712057114, 0.01868712715804577, 0.04193057492375374, 0.07927374541759491, 0.023292411118745804, 0.012073858641088009, 0.06300850212574005, 0.1363065540790558, 0.03242891654372215, 0.005000414792448282, 0.048413924872875214, 0.06698613613843918, 0.018375536426901817, 0.03174039348959923, 0.07589112222194672, 0.06600324809551239, 0.07156693935394287, 0.0637945607304573, 0.01523142121732235, 0.0615219846367836, 0.025407932698726654, 0.023248866200447083, 0.055122822523117065, 0.17759323120117188, 0.08630604296922684, 0.015597319230437279, 0.0800616517663002, 0.003732637967914343, 0.04132003337144852, 0.0022442354820668697, 0.06897112727165222, 0.036961108446121216, 0.12922130525112152, 0.0645333006978035, 0.2471081018447876, 0.0909259170293808, 0.15100209414958954, 0.05872876197099686, 0.10276565700769424, 0.035713858902454376, 0.06151314452290535, 0.12130387127399445, 0.09359768778085709, 0.021106870844960213, 0.19114014506340027, 0.0632757693529129, 0.024011574685573578, 0.05415397509932518, 0.11529290676116943, 0.10196349769830704, 0.056729476898908615, 0.010793390683829784, 0.11627355962991714, 0.04903535917401314, 0.08325786143541336, 0.07590781152248383, 0.13908308744430542, 0.058942899107933044, 0.07619026303291321, 0.08426627516746521, 0.3921460211277008, 0.01842089183628559, 0.13413521647453308, 0.026220975443720818, 0.013157571665942669, 0.03794698417186737, 0.05721869319677353, 0.05301647260785103, 0.16613702476024628, 0.035049062222242355, 0.11576732993125916, 0.039988044649362564, 0.08422064036130905, 0.009013386443257332, 0.06218568980693817, 0.052930958569049835, 0.07735897600650787, 0.09101084619760513, 0.08346664160490036, 0.04521827772259712, 0.017045317217707634, 0.03127478435635567, 0.06485794484615326, 0.03859739005565643, 0.15764310956001282, 0.26688092947006226, 0.020244175568223, 0.006538457702845335, 0.054074667394161224, 0.06713467836380005, 0.0111418841406703, 0.0001220703125, 0.0508655421435833, 0.14840801060199738, 0.04456920549273491, 0.0071845403872430325, 0.06055758148431778, 0.07912764698266983, 0.030524414032697678, 0.043888140469789505, 0.08802725374698639, 0.05385874584317207, 0.05942128971219063, 0.07593990117311478, 0.027381598949432373, 0.04937559366226196, 0.03755740821361542, 0.011103031225502491, 0.06727015972137451, 0.18967300653457642, 0.09843091666698456, 0.027747847139835358, 0.06791641563177109, 0.01583200693130493, 0.029170462861657143, 0.014396018348634243, 0.05682815611362457, 0.04910944774746895, 0.14132755994796753, 0.05239163339138031, 0.23500868678092957, 0.10306002199649811, 0.16308537125587463, 0.07087346166372299, 0.11489702761173248, 0.02357190102338791, 0.04936669021844864, 0.10917181521654129, 0.08146005123853683, 0.008976111188530922, 0.2031974047422409, 0.07542029023170471, 0.036161668598651886, 0.06630126386880875, 0.12741787731647491, 0.08982492238283157, 0.06887275725603104, 0.022944023832678795, 0.12839585542678833, 0.06118256226181984, 0.07111641019582748, 0.06376523524522781, 0.12695448100566864, 0.07108727842569351, 0.06404457986354828, 0.09639590233564377, 0.4040265381336212, 0.030567830428481102, 0.16021038591861725, 0.147005096077919, 0.09629490971565247, 0.19107715785503387, 0.1869373619556427, 0.03218839317560196, 0.09921898692846298, 0.24931491911411285, 0.09430766850709915, 0.050024259835481644, 0.12516476213932037, 0.07214107364416122, 0.08133300393819809, 0.05695950239896774, 0.04330073297023773, 0.2172791212797165, 0.17915701866149902, 0.1511266976594925, 0.16530412435531616, 0.19870778918266296, 0.17262141406536102, 0.02354913204908371, 0.13340626657009125, 0.15420785546302795, 0.14066816866397858, 0.08014490455389023, 0.2009497582912445, 0.14523202180862427, 0.13406138122081757, 0.1847720742225647, 0.014407658949494362, 0.08961308002471924, 0.12701965868473053, 0.07367517054080963, 0.05513809248805046, 0.10376780480146408, 0.09033969789743423, 0.04620034620165825, 0.18777084350585938, 0.19333471357822418, 0.0583682507276535, 0.10685811191797256, 0.18332238495349884, 0.09667252004146576, 0.14517742395401, 0.06704261153936386, 0.05577684938907623, 0.03572741895914078, 0.10649079829454422, 0.20180431008338928, 0.11831144988536835, 0.16321873664855957, 0.11978363990783691, 0.1907169669866562, 0.08514183014631271, 0.007313529960811138, 0.1862802505493164, 0.367961585521698, 0.031195353716611862, 0.029268760234117508, 0.06340762227773666, 0.01937921531498432, 0.15756559371948242, 0.18331339955329895, 0.2427954226732254, 0.21521924436092377, 0.14311082661151886, 0.06951682269573212, 0.05887093022465706, 0.09809897094964981, 0.06800050288438797, 0.006851722951978445, 0.2235737293958664, 0.06537991017103195, 0.11126907914876938, 0.005815980955958366, 0.07310044765472412, 0.20494845509529114, 0.1976301074028015, 0.26049354672431946, 0.063188336789608, 0.19794818758964539, 0.03779076784849167, 0.27173489332199097, 0.10373298078775406, 0.013206180185079575, 0.06414780765771866, 0.030997447669506073, 0.02679714374244213, 0.19214096665382385, 0.061258260160684586, 0.08955386281013489, 0.06619633734226227, 0.11037079989910126, 0.03523372858762741, 0.08837587386369705, 0.07911964505910873, 0.10353167355060577, 0.11716683208942413, 0.05724512040615082, 0.018998706713318825, 0.009198304265737534, 0.005100728012621403, 0.03863655403256416, 0.012410415336489677, 0.18368884921073914, 0.29269203543663025, 0.006001342087984085, 0.01970481127500534, 0.0802496001124382, 0.04091304540634155, 0.015081983059644699, 0.0263007003813982, 0.024643998593091965, 0.17444294691085815, 0.07074077427387238, 0.0334053598344326, 0.08672964572906494, 0.10528810322284698, 0.05674077197909355, 0.07007761299610138, 0.1141694188117981, 0.027638347819447517, 0.033202677965164185, 0.10211209207773209, 0.05359303951263428, 0.023158639669418335, 0.06375542283058167, 0.01512046717107296, 0.09345293790102005, 0.21564291417598724, 0.12453983724117279, 0.05395922064781189, 0.04169715195894241, 0.04201648756861687, 0.0030688000842928886, 0.04061035439372063, 0.03060729056596756, 0.07529957592487335, 0.16737596690654755, 0.026169778779149055, 0.20882534980773926, 0.12919260561466217, 0.18907085061073303, 0.09704620391130447, 0.14101873338222504, 0.002646421315148473, 0.023150594905018806, 0.08295393735170364, 0.055239345878362656, 0.017365332692861557, 0.2291085571050644, 0.10158978402614594, 0.062368255108594894, 0.09248282760381699, 0.15351910889148712, 0.06360378861427307, 0.09504112601280212, 0.04915600270032883, 0.15448975563049316, 0.08736610412597656, 0.044894665479660034, 0.03754391521215439, 0.10073922574520111, 0.09725840389728546, 0.037826139479875565, 0.12251807004213333, 0.42947348952293396, 0.0567854642868042, 0.05098668113350868, 0.04414981231093407, 0.039970897138118744, 0.17893709242343903, 0.04810700938105583, 0.10265917330980301, 0.053042326122522354, 0.09717678278684616, 0.022130778059363365, 0.07520105689764023, 0.06594531238079071, 0.09034563601016998, 0.10397402942180634, 0.07039912790060043, 0.03217635303735733, 0.004380946978926659, 0.018303221091628075, 0.05179163068532944, 0.025616738945245743, 0.17048333585262299, 0.27951580286026, 0.007206285372376442, 0.006819569040089846, 0.0670679435133934, 0.054058268666267395, 0.0025224583223462105, 0.013241675682365894, 0.03781165927648544, 0.16123749315738678, 0.05755922570824623, 0.02032681554555893, 0.07354561239480972, 0.09209758043289185, 0.04360422492027283, 0.05690637230873108, 0.10097310692071915, 0.04080965742468834, 0.046376436948776245, 0.08892618864774704, 0.040449872612953186, 0.03634088858962059, 0.05059206858277321, 0.0024626757949590683, 0.08027271926403046, 0.20244206488132477, 0.11133749037981033, 0.040815319865942, 0.054866090416908264, 0.028859497979283333, 0.01622754894196987, 0.027482904493808746, 0.04377101734280586, 0.06212683394551277, 0.15417028963565826, 0.039330895990133286, 0.2218703329563141, 0.11599352210760117, 0.17586827278137207, 0.08386106044054031, 0.12781758606433868, 0.010564548894762993, 0.03633248060941696, 0.09607329219579697, 0.06837713718414307, 0.004911718424409628, 0.21591472625732422, 0.08840284496545792, 0.049213867634534836, 0.07930221408605576, 0.14031532406806946, 0.07674359530210495, 0.08185449242591858, 0.036015499383211136, 0.14128535985946655, 0.07418732345104218, 0.05804799497127533, 0.05070328339934349, 0.11384867876768112, 0.08407268673181534, 0.050998371094465256, 0.10931766033172607, 0.41638705134391785, 0.04365101829171181, 0.09513264894485474, 0.09094353020191193, 0.12837474048137665, 0.002924596890807152, 0.1536363810300827, 0.0020895071793347597, 0.04630955681204796, 0.028938904404640198, 0.024240409955382347, 0.014988822862505913, 0.03942474350333214, 0.05308978259563446, 0.12138325721025467, 0.0831453874707222, 0.05498979613184929, 0.06921515613794327, 0.10277450084686279, 0.07653983682394028, 0.11982959508895874, 0.22932814061641693, 0.05815289169549942, 0.044484540820121765, 0.01615392044186592, 0.1050436869263649, 0.049085624516010284, 0.03787053003907204, 0.08878783881664276, 0.11061392724514008, 0.0067072054371237755, 0.030784718692302704, 0.02263408713042736, 0.04120664298534393, 0.007472258992493153, 0.005955229979008436, 0.050124987959861755, 0.09178437292575836, 0.09734975546598434, 0.03800623491406441, 0.010575827211141586, 0.08730655908584595, 0.00042286395910196006, 0.04904067516326904, 0.029329663142561913, 0.15194378793239594, 0.06056840717792511, 0.010209486819803715, 0.10584291815757751, 0.02213212475180626, 0.0671134740114212, 0.023551980033516884, 0.09474960714578629, 0.011169266887009144, 0.10351918637752533, 0.09031033515930176, 0.272783100605011, 0.06516165286302567, 0.12535037100315094, 0.03294134885072708, 0.07700663059949875, 0.06149715185165405, 0.0872979387640953, 0.14705602824687958, 0.11936329305171967, 0.04690010845661163, 0.1655406504869461, 0.03748989850282669, 0.0018064756877720356, 0.02836184948682785, 0.08954724669456482, 0.1277298927307129, 0.03094741329550743, 0.015006707049906254, 0.09053437411785126, 0.023242777213454247, 0.10903188586235046, 0.10168464481830597, 0.16482675075531006, 0.033157091587781906, 0.10197292268276215, 0.05851555988192558, 0.36690860986709595, 0.007439281791448593, 0.004247976932674646, 0.22293494641780853, 0.09224800765514374, 0.05857149511575699, 0.09718521684408188, 0.14131230115890503, 0.06623043119907379, 0.1193506270647049, 0.11009490489959717, 0.13449090719223022, 0.1481109857559204, 0.026250794529914856, 0.012010131031274796, 0.04018672555685043, 0.025968289002776146, 0.007642810698598623, 0.018679151311516762, 0.2145230770111084, 0.3232720196247101, 0.03698226809501648, 0.05069990083575249, 0.11121630668640137, 0.009917790070176125, 0.04607924073934555, 0.05729793757200241, 0.006361725740134716, 0.2052701711654663, 0.10170801728963852, 0.06440258771181107, 0.1176924929022789, 0.136238232254982, 0.08773493021726608, 0.10105564445257187, 0.14510366320610046, 0.003400485496968031, 0.0023448942229151726, 0.13307148218154907, 0.08458512276411057, 0.007885591126978397, 0.0947391465306282, 0.0461173839867115, 0.1244213879108429, 0.24639859795570374, 0.1554451733827591, 0.08495119959115982, 0.010726917535066605, 0.073001928627491, 0.028079621493816376, 0.07160472124814987, 0.0005320921773090959, 0.10627621412277222, 0.19821731746196747, 0.004829111509025097, 0.17788061499595642, 0.1601153463125229, 0.21984922885894775, 0.12800700962543488, 0.1719297468662262, 0.03364648297429085, 0.00789597723633051, 0.05196310952305794, 0.024243175983428955, 0.04833891987800598, 0.25980472564697266, 0.13254739344120026, 0.0933566614985466, 0.12345081567764282, 0.18440984189510345, 0.032606713473796844, 0.12599945068359375, 0.08014852553606033, 0.18537381291389465, 0.11833631992340088, 0.013899408280849457, 0.006555527914315462, 0.06975226104259491, 0.12821829319000244, 0.006879937369376421, 0.153434619307518, 0.459642618894577, 0.0877801850438118, 0.21881718933582306, 0.08805534988641739, 0.06279873847961426, 0.09299306571483612, 0.13714538514614105, 0.06202973797917366, 0.1151680201292038, 0.10591188073158264, 0.13031627237796783, 0.1439431607723236, 0.03045256808400154, 0.007798181846737862, 0.03597700223326683, 0.021750450134277344, 0.01185088325291872, 0.014447680674493313, 0.21039366722106934, 0.31921088695526123, 0.032790593802928925, 0.04649244621396065, 0.10703770816326141, 0.014140147715806961, 0.04187474399805069, 0.05309497192502022, 0.002173400018364191, 0.2011425942182541, 0.09752875566482544, 0.06019861251115799, 0.11351587623357773, 0.13206760585308075, 0.08353802561759949, 0.09687100350856781, 0.1409396231174469, 0.0008544921875, 0.006406074855476618, 0.12889689207077026, 0.08039022982120514, 0.0036457970272749662, 0.09055091440677643, 0.041914936155080795, 0.12024204432964325, 0.2422918677330017, 0.15129175782203674, 0.08075650036334991, 0.014900080859661102, 0.0688118264079094, 0.02386092208325863, 0.06740757822990417, 0.0038214053492993116, 0.10209231823682785, 0.19408532977104187, 0.0007524919346906245, 0.18211629986763, 0.1559559851884842, 0.21573562920093536, 0.12383159250020981, 0.1677749752998352, 0.02944754995405674, 0.003656000830233097, 0.05618550628423691, 0.028462285175919533, 0.04412246495485306, 0.25571373105049133, 0.1283733993768692, 0.08916498720645905, 0.11927181482315063, 0.18026216328144073, 0.03682054206728935, 0.1218249499797821, 0.07595343887805939, 0.18122829496860504, 0.11415610462427139, 0.018106777220964432, 0.01075397152453661, 0.07397612184286118, 0.12404326349496841, 0.011029982939362526, 0.14927734434604645, 0.4556743800640106, 0.08358246833086014, 0.1313011348247528, 0.2810237407684326, 0.12640279531478882, 0.08216782659292221, 0.15718935430049896, 0.10427413135766983, 0.1134389266371727, 0.08911191672086716, 0.07546976953744888, 0.2490963637828827, 0.2110505998134613, 0.1830928921699524, 0.19723926484584808, 0.23055465519428253, 0.2045472264289856, 0.008774640038609505, 0.10122713446617126, 0.1861421763896942, 0.17266184091567993, 0.11223845928907394, 0.23278449475765228, 0.17720749974250793, 0.1660643070936203, 0.2166503220796585, 0.01778816245496273, 0.12168022245168686, 0.15904614329338074, 0.10578186810016632, 0.08728061616420746, 0.1358482390642166, 0.12242307513952255, 0.07834384590387344, 0.21964719891548157, 0.22520583868026733, 0.09051667898893356, 0.13892272114753723, 0.2152136266231537, 0.12874853610992432, 0.17714959383010864, 0.09917993098497391, 0.023591963574290276, 0.06784825772047043, 0.13855572044849396, 0.23365916311740875, 0.15032967925071716, 0.1951620727777481, 0.15181592106819153, 0.2225836217403412, 0.11723898351192474, 0.024896210059523582, 0.21815183758735657, 0.39939719438552856, 0.06336883455514908, 0.003203037427738309, 0.09554269909858704, 0.051567014306783676, 0.18950089812278748, 0.2152046263217926, 0.27453234791755676, 0.247022807598114, 0.17511385679244995, 0.037342045456171036, 0.09101453423500061, 0.13018082082271576, 0.10013404488563538, 0.03902462124824524, 0.2553658187389374, 0.09750431030988693, 0.14332136511802673, 0.03800015524029732, 0.10522234439849854, 0.2367836833000183, 0.22948241233825684, 0.2921893000602722, 0.09532222151756287, 0.22981174290180206, 0.06992935389280319, 0.2396720051765442, 0.13581527769565582, 0.15076355636119843, 0.004938947502523661, 0.04922870174050331, 0.026037629693746567, 0.02714877761900425, 0.01790359988808632, 0.04233887046575546, 0.05600620061159134, 0.11849871277809143, 0.08025675266981125, 0.052093710750341415, 0.0663214847445488, 0.09988947212696075, 0.07364543527364731, 0.12275461107492447, 0.2322547733783722, 0.05526617914438248, 0.04158496856689453, 0.019075024873018265, 0.10216060280799866, 0.04619034752249718, 0.03497181460261345, 0.08590073138475418, 0.11353973299264908, 0.009632732719182968, 0.027880443260073662, 0.025553256273269653, 0.04412398487329483, 0.004546197596937418, 0.008878464810550213, 0.053045134991407394, 0.08889652788639069, 0.09446121007204056, 0.04092051088809967, 0.007668114732950926, 0.08441698551177979, 0.002560568507760763, 0.0461464524269104, 0.03224112465977669, 0.1548706442117691, 0.06349217146635056, 0.007300784345716238, 0.10295514762401581, 0.019247666001319885, 0.06421837955713272, 0.02065226249396801, 0.0918629989027977, 0.01408524252474308, 0.1064445748925209, 0.08742441982030869, 0.26993000507354736, 0.06808164715766907, 0.1282772272825241, 0.035857103765010834, 0.07992716133594513, 0.058607861399650574, 0.0844082459807396, 0.144180029630661, 0.1164821982383728, 0.04399546980857849, 0.16846784949302673, 0.0404052734375, 0.0011254326673224568, 0.031274307519197464, 0.09246940910816193, 0.1248486340045929, 0.03386499732732773, 0.012104673311114311, 0.09345724433660507, 0.026156110689044, 0.10614749044179916, 0.09879885613918304, 0.16195358335971832, 0.036073170602321625, 0.09908448159694672, 0.061437878757715225, 0.3698255121707916, 0.004511650186032057, 0.15569694340229034, 0.19971191883087158, 0.1247732937335968, 0.17782321572303772, 0.16857260465621948, 0.1929270625114441, 0.20651204884052277, 0.03239811584353447, 0.07058145105838776, 0.09875012934207916, 0.08453860133886337, 0.050948966294527054, 0.07724591344594955, 0.27268844842910767, 0.38091006875038147, 0.09552320092916489, 0.10925920307636261, 0.1696775108575821, 0.04865815117955208, 0.10463561862707138, 0.1158469095826149, 0.06493303179740906, 0.2634294629096985, 0.16017578542232513, 0.12295214086771011, 0.17614348232746124, 0.1946563720703125, 0.1462632566690445, 0.15954244136810303, 0.20348842442035675, 0.06195269897580147, 0.05641550570726395, 0.19150859117507935, 0.14310863614082336, 0.06644550710916519, 0.1532403528690338, 0.10467065125703812, 0.1828794926404953, 0.30440354347229004, 0.21377359330654144, 0.14347390830516815, 0.04793914407491684, 0.13151709735393524, 0.08665066212415695, 0.13013863563537598, 0.058978281915187836, 0.16475869715213776, 0.25640594959259033, 0.06340092420578003, 0.11933682858943939, 0.21847134828567505, 0.27791303396224976, 0.18644900619983673, 0.23025786876678467, 0.09219969809055328, 0.06645414233207703, 0.006643586326390505, 0.03434083238244057, 0.10690746456384659, 0.3176952302455902, 0.19098132848739624, 0.15186841785907745, 0.18190839886665344, 0.2426944375038147, 0.02600441500544548, 0.18443778157234192, 0.1386745572090149, 0.24364595115184784, 0.17680075764656067, 0.0447007417678833, 0.052048783749341965, 0.011191258206963539, 0.18665815889835358, 0.05180623009800911, 0.21178333461284637, 0.5164412260055542, 0.14630983769893646, 0.04430614411830902, 0.03097653016448021, 0.022215455770492554, 0.012978549115359783, 0.037408724427223206, 0.051079243421554565, 0.123435840010643, 0.08519484847784042, 0.05703231692314148, 0.071260005235672, 0.10482670366764069, 0.07858408242464066, 0.11784698814153671, 0.22738714516162872, 0.060203686356544495, 0.04652384668588638, 0.014164891093969345, 0.10709734261035919, 0.0511288121342659, 0.03991064429283142, 0.09083843976259232, 0.10863664746284485, 0.0048491270281374454, 0.0328189842402935, 0.02063421532511711, 0.039199016988277435, 0.009475990198552608, 0.004006064031273127, 0.04812466353178024, 0.0938342809677124, 0.09939911961555481, 0.03599149361252785, 0.012607564218342304, 0.08935513347387314, 0.0024987170472741127, 0.05108507722616196, 0.027310486882925034, 0.14997684955596924, 0.05858052521944046, 0.01223994605243206, 0.1078929603099823, 0.02418440580368042, 0.06915711611509323, 0.025591131299734116, 0.09680060297250748, 0.009166659787297249, 0.10153935104608536, 0.09236182272434235, 0.2748536467552185, 0.06315980106592178, 0.12338437885046005, 0.03092959150671959, 0.07500622421503067, 0.06354577839374542, 0.08934637904167175, 0.14911456406116486, 0.12141848355531693, 0.04893314465880394, 0.1635860800743103, 0.03547733649611473, 0.0038291960954666138, 0.026344290003180504, 0.0875520333647728, 0.12978485226631165, 0.02894122153520584, 0.017043568193912506, 0.08854171633720398, 0.02122795395553112, 0.11108452081680298, 0.1037362813949585, 0.1668870896100998, 0.03114587627351284, 0.10402238368988037, 0.056521784514188766, 0.36502063274383545, 0.009437385015189648, 0.07522731274366379, 0.022116972133517265, 0.03132738918066025, 0.006948363967239857, 0.006800970993936062, 0.16755016148090363, 0.12935249507427216, 0.10124575346708298, 0.11545392870903015, 0.14895188808441162, 0.1227780357003212, 0.07357215136289597, 0.18328921496868134, 0.10436861962080002, 0.09075892716646194, 0.030156556516885757, 0.15120895206928253, 0.09534355998039246, 0.08414532244205475, 0.13498404622077942, 0.064384825527668, 0.039653316140174866, 0.0770781934261322, 0.02367597632110119, 0.0051124002784490585, 0.05377678573131561, 0.0403549000620842, 0.0038214053492993116, 0.13798287510871887, 0.14354996383190155, 0.008348217234015465, 0.05688371881842613, 0.13351751863956451, 0.04669185355305672, 0.09529352933168411, 0.017017757520079613, 0.10575703531503677, 0.014325980097055435, 0.05651591718196869, 0.15203502774238586, 0.06838922947645187, 0.11335929483175278, 0.06984054297208786, 0.14094015955924988, 0.035143956542015076, 0.057279665023088455, 0.13650020956993103, 0.31866198778152466, 0.018853837624192238, 0.07918012142181396, 0.013383271172642708, 0.030700379982590675, 0.10772184282541275, 0.13350865244865417, 0.19315825402736664, 0.1655104160308838, 0.09318771213293076, 0.11942709982395172, 0.00884736143052578, 0.04810948669910431, 0.01797710731625557, 0.04325089231133461, 0.17387449741363525, 0.015364865772426128, 0.06130664795637131, 0.044245395809412, 0.023083234205842018, 0.15520398318767548, 0.14786751568317413, 0.21090082824230194, 0.01316493097692728, 0.14817023277282715, 0.012238728813827038, 0.3212825059890747, 0.053740061819553375, 0.053179241716861725, 0.04392632097005844, 0.06835795938968658, 0.08201462775468826, 0.09247903525829315, 0.054231513291597366, 0.026058509945869446, 0.04028838127851486, 0.07387009263038635, 0.04761086404323578, 0.14868134260177612, 0.25799351930618286, 0.02925131842494011, 0.015547080896794796, 0.045075032860040665, 0.07614585012197495, 0.020156392827630043, 0.008936180733144283, 0.05987831950187683, 0.13945092260837555, 0.035574231296777725, 0.0018593196291476488, 0.051558345556259155, 0.07013095915317535, 0.021510714665055275, 0.03488371521234512, 0.0790366381406784, 0.06287189573049545, 0.06843475252389908, 0.0669388473033905, 0.01836945302784443, 0.05838917940855026, 0.02855062484741211, 0.020115690305829048, 0.0582662969827652, 0.1807354986667633, 0.08945180475711823, 0.018736103549599648, 0.07692957669496536, 0.006863131187856197, 0.03818362578749657, 0.005387714132666588, 0.06584084033966064, 0.0401046946644783, 0.13236607611179352, 0.06140391528606415, 0.24399998784065247, 0.09407147020101547, 0.15414462983608246, 0.06187303364276886, 0.10591145604848862, 0.03258431330323219, 0.0583803728222847, 0.11818020045757294, 0.09047090262174606, 0.017961766570806503, 0.19427959620952606, 0.06642038375139236, 0.02715124748647213, 0.057297807186841965, 0.11843862384557724, 0.0988360270857811, 0.05987396463751793, 0.013934207148849964, 0.11941926926374435, 0.05217888206243515, 0.08012872189283371, 0.07277776300907135, 0.13596117496490479, 0.062087126076221466, 0.07305793464183807, 0.08741197735071182, 0.39525657892227173, 0.021554484963417053, 0.009256440214812756, 0.015198121778666973, 0.028873436152935028, 0.14559923112392426, 0.10737074911594391, 0.07922598719596863, 0.09344831109046936, 0.1269923746585846, 0.10077331215143204, 0.09568825364112854, 0.20535336434841156, 0.08237792551517487, 0.06872384995222092, 0.008154991082847118, 0.12925776839256287, 0.07332199811935425, 0.0621090829372406, 0.11301041394472122, 0.08649510890245438, 0.017647501081228256, 0.05502514913678169, 0.0018871612846851349, 0.017004618421196938, 0.0316912978887558, 0.018298743292689323, 0.025940731167793274, 0.11600784212350845, 0.12157418578863144, 0.013782598078250885, 0.03481487184762955, 0.11153353005647659, 0.024628272280097008, 0.07327544689178467, 0.005097805988043547, 0.12786003947257996, 0.03642607480287552, 0.03444719687104225, 0.13006561994552612, 0.046362459659576416, 0.0913480818271637, 0.04779204726219177, 0.11897090822458267, 0.01307634636759758, 0.07939165085554123, 0.11453109979629517, 0.2969024181365967, 0.04096654802560806, 0.10127588361501694, 0.008733787573873997, 0.05281287059187889, 0.08572552353143692, 0.11152477562427521, 0.1712520718574524, 0.14357270300388336, 0.07114018499851227, 0.14150995016098022, 0.013274830766022205, 0.02603161893785, 0.00414140522480011, 0.0653671994805336, 0.1519390046596527, 0.006776826456189156, 0.03924707695841789, 0.06636281311511993, 0.0010711626382544637, 0.13324856758117676, 0.12590421736240387, 0.18901392817497253, 0.008952007628977299, 0.12619684636592865, 0.03435135260224342, 0.3432076573371887, 0.031652480363845825, 0.02443511039018631, 0.038102563470602036, 0.136343851685524, 0.09811454266309738, 0.06997046619653702, 0.08419223874807358, 0.11773660778999329, 0.09151724725961685, 0.10487467050552368, 0.21445971727371216, 0.07312174886465073, 0.059469543397426605, 0.0012860905844718218, 0.12000250816345215, 0.06406621634960175, 0.0528547540307045, 0.10375437885522842, 0.09566851705312729, 0.00840248167514801, 0.04577327519655228, 0.007657419424504042, 0.02622126042842865, 0.022449657320976257, 0.009042271412909031, 0.03514586389064789, 0.10675179958343506, 0.11231809109449387, 0.023017294704914093, 0.02556579001247883, 0.10227744281291962, 0.01537553034722805, 0.06401991844177246, 0.01433897577226162, 0.13701730966567993, 0.04560629278421402, 0.025197986513376236, 0.12080959230661392, 0.03710676357150078, 0.08209244161844254, 0.03853827714920044, 0.1097150668501854, 0.003819454926997423, 0.08856918662786484, 0.10527515411376953, 0.2876684069633484, 0.05018144100904465, 0.1104266494512558, 0.01795346848666668, 0.062027815729379654, 0.07646942883729935, 0.10226847976446152, 0.16199976205825806, 0.13431811332702637, 0.061887964606285095, 0.15064091980457306, 0.022501369938254356, 0.01678544469177723, 0.013371575623750687, 0.07457422465085983, 0.14268453419208527, 0.015962764620780945, 0.02999553456902504, 0.07556487619876862, 0.008253072388470173, 0.1239931583404541, 0.11664845049381256, 0.1797633171081543, 0.018169213086366653, 0.11694074422121048, 0.04354498162865639, 0.3521920144557953, 0.02241278812289238, 0.0136751439422369, 0.16073517501354218, 0.12252077460289001, 0.09439335018396378, 0.10860958695411682, 0.1421319991350174, 0.11593460291624069, 0.08050849288702011, 0.19023913145065308, 0.09753105044364929, 0.08389774709939957, 0.023284412920475006, 0.14439308643341064, 0.08848977833986282, 0.07728294283151627, 0.1281566172838211, 0.07132746279239655, 0.032792411744594574, 0.07020635157823563, 0.01680230349302292, 0.0018752797041088343, 0.04688405990600586, 0.033474430441856384, 0.010769895277917385, 0.1311548799276352, 0.13672196865081787, 0.0014077834784984589, 0.05000116676092148, 0.12668505311012268, 0.03981027007102966, 0.08844160288572311, 0.01009795255959034, 0.1127021387219429, 0.021275633946061134, 0.04963340610265732, 0.14521051943302155, 0.0615299753844738, 0.10651199519634247, 0.06297041475772858, 0.13411517441272736, 0.028256574645638466, 0.06422122567892075, 0.12967504560947418, 0.311937540769577, 0.025773029774427414, 0.08612754940986633, 0.006482381839305162, 0.037618063390254974, 0.10088156908750534, 0.12667617201805115, 0.1863650679588318, 0.158701553940773, 0.08632019907236099, 0.12637600302696228, 0.0019493065774440765, 0.04122092202305794, 0.011064715683460236, 0.05017572641372681, 0.1670670360326767, 0.008491567336022854, 0.05442953482270241, 0.05117469280958176, 0.016182491555809975, 0.14838634431362152, 0.14104579389095306, 0.20411725342273712, 0.006273273844271898, 0.1413436084985733, 0.01918388530611992, 0.32822126150131226, 0.04684606194496155, 0.17434953153133392, 0.13614994287490845, 0.10803885012865067, 0.12224895507097244, 0.1557508111000061, 0.12957331538200378, 0.06684907525777817, 0.1766352355480194, 0.11116484552621841, 0.09754937887191772, 0.03694033995270729, 0.1580081731081009, 0.10213631391525269, 0.09093541651964188, 0.14178192615509033, 0.05768226087093353, 0.046442098915576935, 0.08386479318141937, 0.03045745939016342, 0.011884157545864582, 0.06055290624499321, 0.04713621363043785, 0.0030784960836172104, 0.14478084444999695, 0.15034785866737366, 0.015089885331690311, 0.06366525590419769, 0.14031477272510529, 0.05347320809960365, 0.10208669304847717, 0.023773644119501114, 0.09906195849180222, 0.007763710338622332, 0.06329754739999771, 0.15883350372314453, 0.07517985254526138, 0.12015371769666672, 0.07662758976221085, 0.147738516330719, 0.04192151129245758, 0.0505741722881794, 0.1432984322309494, 0.32545584440231323, 0.012105904519557953, 0.07250087708234787, 0.020149368792772293, 0.023946013301610947, 0.11451763659715652, 0.1403060108423233, 0.19995836913585663, 0.17231009900569916, 0.09997625648975372, 0.11275831609964371, 0.015602572821080685, 0.054887812584638596, 0.02473784238100052, 0.036506474018096924, 0.180674210190773, 0.02214188501238823, 0.06809084117412567, 0.037508774548769, 0.029852120205760002, 0.1620030403137207, 0.1546662151813507, 0.21770089864730835, 0.01993337646126747, 0.15496839582920074, 0.005642369389533997, 0.3147279620170593, 0.06051561236381531, 0.0382489375770092, 0.06642936170101166, 0.05220301076769829, 0.0186088178306818, 0.04489300772547722, 0.24070659279823303, 0.3492948114871979, 0.06323254108428955, 0.07694429904222488, 0.1374632567167282, 0.016341928392648697, 0.07232549786567688, 0.0835452452301979, 0.032601457089185715, 0.231451153755188, 0.12795542180538177, 0.09064984321594238, 0.14393828809261322, 0.162479430437088, 0.11398504674434662, 0.1273050606250763, 0.1713387668132782, 0.029609285295009613, 0.02405249886214733, 0.15931573510169983, 0.11083561182022095, 0.03409675508737564, 0.12098953872919083, 0.07236484438180923, 0.15066839754581451, 0.27253609895706177, 0.18166802823543549, 0.11120156943798065, 0.015559536404907703, 0.09925246983766556, 0.05431264638900757, 0.09785456210374832, 0.026638751849532127, 0.13252557814121246, 0.22440612316131592, 0.03107498772442341, 0.15173393487930298, 0.18634511530399323, 0.24600258469581604, 0.15425191819667816, 0.19815368950366974, 0.0598948672413826, 0.03410571068525314, 0.025765223428606987, 0.0021596443839371204, 0.07457417249679565, 0.28590652346611023, 0.158791184425354, 0.1196073517203331, 0.1496976763010025, 0.2106238752603531, 0.006395598873496056, 0.15224355459213257, 0.10639882832765579, 0.21158461272716522, 0.14458397030830383, 0.012351441197097301, 0.019701028242707253, 0.04355344921350479, 0.15446269512176514, 0.019432198256254196, 0.17966219782829285, 0.4853748083114624, 0.11403004080057144, 0.028180798515677452, 0.013958247378468513, 0.01964232325553894, 0.00668049231171608, 0.2026195079088211, 0.3114883005619049, 0.02499253675341606, 0.038695327937603, 0.09924128651618958, 0.02192547358572483, 0.03407664597034454, 0.045297134667634964, 0.005646989215165377, 0.19336964190006256, 0.08973231166601181, 0.052400875836610794, 0.10571979731321335, 0.12427345663309097, 0.07573939114809036, 0.08907335996627808, 0.13314777612686157, 0.00864030234515667, 0.014203760772943497, 0.12110143899917603, 0.07259171456098557, 0.004166515544056892, 0.08275286853313446, 0.034116849303245544, 0.11244557797908783, 0.2345329225063324, 0.14350469410419464, 0.07295792549848557, 0.02269851416349411, 0.06101366877555847, 0.016068367287516594, 0.05960894748568535, 0.011610805988311768, 0.0942947119474411, 0.18630971014499664, 0.0071793533861637115, 0.18988633155822754, 0.14816606044769287, 0.20797204971313477, 0.11603603512048721, 0.15998686850070953, 0.021648474037647247, 0.004153979476541281, 0.06397288292646408, 0.03625138849020004, 0.03632940351963043, 0.2479667365550995, 0.12057822197675705, 0.08136671036481857, 0.11147525906562805, 0.17247764766216278, 0.04461264982819557, 0.11402980983257294, 0.0681547075510025, 0.1734449416399002, 0.1063593253493309, 0.02590049058198929, 0.018547458574175835, 0.08176232874393463, 0.11624766886234283, 0.018826749175786972, 0.14148838818073273, 0.4480418860912323, 0.07578403502702713, 0.014230487868189812, 0.04782306030392647, 0.02155223861336708, 0.17462050914764404, 0.2837353050708771, 0.003358597867190838, 0.010514357127249241, 0.07110854983329773, 0.05010358244180679, 0.0059011876583099365, 0.017123380675911903, 0.03382933884859085, 0.16537943482398987, 0.06160113587975502, 0.024224113672971725, 0.0775909274816513, 0.09615693241357803, 0.04756921902298927, 0.06092751771211624, 0.10504893213510513, 0.03682054206728935, 0.042380377650260925, 0.092973992228508, 0.04442638158798218, 0.03233411908149719, 0.05459928140044212, 0.005951475352048874, 0.08430790901184082, 0.2066117227077484, 0.11543721705675125, 0.04479265213012695, 0.050875794142484665, 0.03286413103342056, 0.012124968692660332, 0.0314415767788887, 0.03979155048727989, 0.06614916026592255, 0.15830554068088531, 0.03535743057727814, 0.21802519261837006, 0.12007798254489899, 0.18003129959106445, 0.08790766447782516, 0.13191039860248566, 0.0065623437985777855, 0.03232559189200401, 0.09214780479669571, 0.0644298866391182, 0.008167771622538567, 0.22010481357574463, 0.0924532562494278, 0.05320613458752632, 0.08333862572908401, 0.14442189037799835, 0.0727929100394249, 0.08590489625930786, 0.03998953476548195, 0.14539629220962524, 0.07822059839963913, 0.05408114567399025, 0.046728700399398804, 0.10993453115224838, 0.0881207287311554, 0.04700341075658798, 0.1134086400270462, 0.4206765294075012, 0.04761289805173874, 0.03359950706362724, 0.00732421875, 0.18878504633903503, 0.2977915406227112, 0.011096319183707237, 0.02474476955831051, 0.08532609790563583, 0.03588368743658066, 0.020131981000304222, 0.03135259076952934, 0.019607774913311005, 0.17953963577747345, 0.07581736147403717, 0.03845389187335968, 0.09180702269077301, 0.11036891490221024, 0.061798691749572754, 0.07514942437410355, 0.11925407499074936, 0.022594882175326347, 0.028151964768767357, 0.10719010978937149, 0.05865437164902687, 0.01810595393180847, 0.06882395595312119, 0.020174866542220116, 0.09852775931358337, 0.22074249386787415, 0.12962935864925385, 0.05902096629142761, 0.036646921187639236, 0.04708576574921608, 0.0021072602830827236, 0.04566963389515877, 0.025567246600985527, 0.08037132024765015, 0.17247171700000763, 0.02113826386630535, 0.2038360834121704, 0.13427911698818207, 0.19416992366313934, 0.10212398320436478, 0.14610709249973297, 0.007739681284874678, 0.01809730939567089, 0.07793077826499939, 0.05020919814705849, 0.02237219549715519, 0.23420901596546173, 0.10666836053133011, 0.06743276864290237, 0.09755800664424896, 0.15861013531684875, 0.05856996774673462, 0.10011983662843704, 0.05421708524227142, 0.15958157181739807, 0.09244044125080109, 0.03985665738582611, 0.03250349685549736, 0.09571985900402069, 0.1023365780711174, 0.03277423232793808, 0.12760598957538605, 0.43455490469932556, 0.06184267997741699, 0.026297299191355705, 0.2221488207578659, 0.3308534324169159, 0.04462333768606186, 0.05833734944462776, 0.11885787546634674, 0.0022999809589236975, 0.05371759459376335, 0.0649368166923523, 0.013993965461850166, 0.21289518475532532, 0.10934958606958389, 0.07204144448041916, 0.12533381581306458, 0.14387859404087067, 0.0953756719827652, 0.10869728773832321, 0.15274259448051453, 0.011006654240190983, 0.005474142264574766, 0.1407126635313034, 0.092226043343544, 0.015497161075472832, 0.10238097608089447, 0.05375641584396362, 0.1320628672838211, 0.2540118098258972, 0.16308113932609558, 0.09259232133626938, 0.0031217557843774557, 0.08064349740743637, 0.03571031242609024, 0.07924526184797287, 0.008031632751226425, 0.11391809582710266, 0.20584437251091003, 0.012466122396290302, 0.170272558927536, 0.1677531749010086, 0.2274666428565979, 0.1356481909751892, 0.1795661747455597, 0.04128593951463699, 0.015506293624639511, 0.04433438554406166, 0.016610536724328995, 0.055971600115299225, 0.26740801334381104, 0.1401883363723755, 0.10099819302558899, 0.131092369556427, 0.19204366207122803, 0.024970466271042824, 0.13364045321941376, 0.08778943121433258, 0.19300679862499237, 0.12597797811031342, 0.006256624590605497, 0.001091830083169043, 0.062125515192747116, 0.13585932552814484, 0.0010711626382544637, 0.16107183694839478, 0.4671421945095062, 0.0954207330942154, 0.1960984617471695, 0.3050670921802521, 0.01841401495039463, 0.03206548094749451, 0.09265104681253433, 0.02858791872859001, 0.02745496667921543, 0.03867510333657265, 0.012318219058215618, 0.18685194849967957, 0.08314234018325806, 0.045774903148412704, 0.09913214296102524, 0.11769357323646545, 0.06912155449390411, 0.08247446268796921, 0.1265774965286255, 0.015292930416762829, 0.02084008790552616, 0.11451509594917297, 0.06597818434238434, 0.01080029085278511, 0.07614868879318237, 0.027498895302414894, 0.10585290938615799, 0.22804522514343262, 0.13695037364959717, 0.0663447380065918, 0.029334235936403275, 0.05441064387559891, 0.009425535798072815, 0.052993420511484146, 0.018268181011080742, 0.0876963660120964, 0.1797858029603958, 0.013852695003151894, 0.1965595930814743, 0.14160187542438507, 0.20147542655467987, 0.1094488874077797, 0.15342892706394196, 0.015057757496833801, 0.010792700573801994, 0.07063242048025131, 0.042908888310194016, 0.0296836756169796, 0.24150264263153076, 0.11399327963590622, 0.07475707679986954, 0.10488297790288925, 0.16593004763126373, 0.05126560851931572, 0.10744476318359375, 0.0615411140024662, 0.16690073907375336, 0.09976550191640854, 0.032551828771829605, 0.025199463590979576, 0.08842331916093826, 0.1096615418791771, 0.025460952892899513, 0.1349281221628189, 0.44175806641578674, 0.06916530430316925, 0.10994049906730652, 0.17768767476081848, 0.16417303681373596, 0.10368283092975616, 0.22438496351242065, 0.16872961819171906, 0.1575697511434555, 0.2082275152206421, 0.009259256534278393, 0.11314304918050766, 0.15053699910640717, 0.09721649438142776, 0.07868622243404388, 0.1273031234741211, 0.11387518048286438, 0.06974809616804123, 0.21122559905052185, 0.21678724884986877, 0.0819171816110611, 0.13038840889930725, 0.2067839801311493, 0.12020604312419891, 0.16867351531982422, 0.09059032052755356, 0.032270804047584534, 0.05926850065588951, 0.1300210952758789, 0.22524946928024292, 0.14182500541210175, 0.18670322000980377, 0.1433027982711792, 0.21416720747947693, 0.10868117958307266, 0.01631569117307663, 0.20973257720470428, 0.39119094610214233, 0.054743193089962006, 0.00627980288118124, 0.08695485442876816, 0.04291635379195213, 0.18104608356952667, 0.20677496492862701, 0.2661832273006439, 0.2386397421360016, 0.16661976277828217, 0.04607252776622772, 0.08241915702819824, 0.1216343566775322, 0.09154760837554932, 0.030356386676430702, 0.24698887765407562, 0.08892518281936646, 0.1347952038049698, 0.029344139620661736, 0.0966455414891243, 0.22838415205478668, 0.22107374668121338, 0.2838607430458069, 0.08673540502786636, 0.22139738500118256, 0.06133702024817467, 0.24843290448188782, 0.1272689402103424, 0.2867121696472168, 0.2733785808086395, 0.2132401317358017, 0.33305174112319946, 0.277878999710083, 0.2668106257915497, 0.3170442581176758, 0.11899854987859726, 0.22262141108512878, 0.2598510980606079, 0.2068147361278534, 0.18839415907859802, 0.2367924600839615, 0.22339177131652832, 0.17946960031986237, 0.3200317323207855, 0.32556861639022827, 0.1916358470916748, 0.23983250558376312, 0.31563904881477356, 0.22969435155391693, 0.2778142988681793, 0.20027199387550354, 0.07767342031002045, 0.16896383464336395, 0.23946677148342133, 0.3339708745479584, 0.2511325478553772, 0.2957352101802826, 0.2526436150074005, 0.3229410946369171, 0.2182394564151764, 0.1261013150215149, 0.3185282051563263, 0.49839743971824646, 0.1645502895116806, 0.10414697229862213, 0.19663496315479279, 0.15277840197086334, 0.29006677865982056, 0.31562983989715576, 0.37449750304222107, 0.3471932113170624, 0.2758459746837616, 0.06388949602842331, 0.19212579727172852, 0.23113571107387543, 0.20121853053569794, 0.1402488350868225, 0.3554948568344116, 0.19857710599899292, 0.2442009449005127, 0.13922107219696045, 0.20628145337104797, 0.3370448350906372, 0.3297954797744751, 0.392024427652359, 0.19641295075416565, 0.3301495611667633, 0.1710604578256607, 0.13883426785469055, 0.2367628514766693, 0.013750124722719193, 0.07424986362457275, 0.046896133571863174, 0.009125113487243652, 0.02032388187944889, 0.030635027214884758, 0.16844210028648376, 0.06474089622497559, 0.027428902685642242, 0.08072937279939651, 0.09928647428750992, 0.050752926617860794, 0.06408029049634933, 0.10816669464111328, 0.03363120183348656, 0.03919711709022522, 0.09611151367425919, 0.04760272800922394, 0.029155390337109566, 0.05776028707623482, 0.009154459461569786, 0.08745355904102325, 0.20964685082435608, 0.11853643506765366, 0.047968972474336624, 0.04768998175859451, 0.036021292209625244, 0.009024125523865223, 0.03462302312254906, 0.0365968756377697, 0.06930197030305862, 0.16137439012527466, 0.03215782344341278, 0.21477243304252625, 0.12318950891494751, 0.18307329714298248, 0.09104563295841217, 0.13501544296741486, 0.0033541580196470022, 0.0291469544172287, 0.08892878890037537, 0.06122018024325371, 0.011464215815067291, 0.2231176346540451, 0.09558884799480438, 0.056375209242105484, 0.08648352324962616, 0.1475159227848053, 0.06958585977554321, 0.08904014527797699, 0.0431661419570446, 0.14848658442497253, 0.08136716485023499, 0.05088135972619057, 0.04353240132331848, 0.1067105382680893, 0.091257743537426, 0.043819673359394073, 0.11651484668254852, 0.4235427975654602, 0.050797972828149796, 0.06061328947544098, 0.06061685085296631, 0.004622581880539656, 0.006614363752305508, 0.044343963265419006, 0.1549365371465683, 0.051108114421367645, 0.013709424994885921, 0.06709626317024231, 0.0856662318110466, 0.037057336419820786, 0.05042671412229538, 0.09456518292427063, 0.047335270792245865, 0.05289589986205101, 0.08247862011194229, 0.0339166596531868, 0.04284946247935295, 0.044095609337091446, 0.00459672138094902, 0.07380874454975128, 0.19619359076023102, 0.10496648401021957, 0.034283943474292755, 0.06139105185866356, 0.022369863465428352, 0.022639025002717972, 0.02093319036066532, 0.05030615255236626, 0.05564773082733154, 0.1478574573993683, 0.04587164521217346, 0.22852064669132233, 0.1095975935459137, 0.16960757970809937, 0.07741240411996841, 0.12143395096063614, 0.01705886237323284, 0.04284094274044037, 0.10265924781560898, 0.07494302093982697, 0.002483763499185443, 0.20970964431762695, 0.0819588303565979, 0.042698267847299576, 0.0728398784995079, 0.1339532732963562, 0.0833067074418068, 0.07541149854660034, 0.029480675235390663, 0.13493061065673828, 0.06772097200155258, 0.06459572911262512, 0.05724329873919487, 0.12044461816549301, 0.07762587070465088, 0.057518698275089264, 0.10293256491422653, 0.41046208143234253, 0.03710063919425011, 0.1211213693022728, 0.06520520150661469, 0.05399869754910469, 0.10487893223762512, 0.09447189420461655, 0.009509739466011524, 0.04692472517490387, 0.006482381839305162, 0.025056250393390656, 0.02362462691962719, 0.010198534466326237, 0.03397109732031822, 0.10787687450647354, 0.1134437844157219, 0.02186490222811699, 0.026726987212896347, 0.1034049391746521, 0.01653500832617283, 0.0651571974158287, 0.013204487040638924, 0.13581354916095734, 0.04441732540726662, 0.0263595562428236, 0.12193363904953003, 0.03824523463845253, 0.08322805166244507, 0.0396878719329834, 0.11083856970071793, 0.005000414792448282, 0.08737459033727646, 0.10639861226081848, 0.2887490689754486, 0.049008000642061234, 0.10922159254550934, 0.016798755154013634, 0.06085263192653656, 0.07759957015514374, 0.1033962219953537, 0.16310854256153107, 0.13543391227722168, 0.06303723156452179, 0.14942879974842072, 0.021345557644963264, 0.017955128103494644, 0.012235075235366821, 0.07339385896921158, 0.1438000649213791, 0.014798728749155998, 0.031150899827480316, 0.07438179850578308, 0.007122046779841185, 0.12511326372623444, 0.11777058988809586, 0.18086816370487213, 0.017012502998113632, 0.11806578189134598, 0.0423622690141201, 0.35094770789146423, 0.023588646203279495, 0.05599568784236908, 0.0672137588262558, 0.01627660170197487, 0.2151305377483368, 0.11161366105079651, 0.07431866973638535, 0.12759630382061005, 0.14613763988018036, 0.09764907509088516, 0.1109643280506134, 0.15499810874462128, 0.013294460251927376, 0.007778091821819544, 0.1429738849401474, 0.09449842572212219, 0.017787115648388863, 0.10464972257614136, 0.05603346601128578, 0.1343265026807785, 0.2562354803085327, 0.1653308868408203, 0.09486442059278488, 0.0012627050746232271, 0.08291378617286682, 0.03799505904316902, 0.08151920884847641, 0.01031909417361021, 0.11618458479642868, 0.20808206498622894, 0.014745770022273064, 0.16797709465026855, 0.17000585794448853, 0.22969427704811096, 0.1379099041223526, 0.18181633949279785, 0.04356183111667633, 0.017795909196138382, 0.042047154158353806, 0.014325980097055435, 0.05825516954064369, 0.2696230709552765, 0.14244920015335083, 0.10326874256134033, 0.13335582613945007, 0.19428983330726624, 0.0226903073489666, 0.13590160012245178, 0.09006224572658539, 0.19525179266929626, 0.12824222445487976, 0.003996754065155983, 0.0034070522524416447, 0.05983699485659599, 0.13812081515789032, 0.003266379004344344, 0.16332358121871948, 0.46928906440734863, 0.09769435226917267, 0.011221176944673061, 0.03972446173429489, 0.15948982536792755, 0.05569738149642944, 0.01832396909594536, 0.07168739289045334, 0.0902542993426323, 0.04166712239384651, 0.05502352491021156, 0.09914755076169968, 0.04271693527698517, 0.04827892407774925, 0.0870705395936966, 0.03852280601859093, 0.03823256865143776, 0.048695191740989685, 0.0, 0.0784040242433548, 0.20073112845420837, 0.1095389798283577, 0.03888950124382973, 0.056774113327264786, 0.026960134506225586, 0.018027186393737793, 0.025538381189107895, 0.04568708688020706, 0.06024513021111488, 0.15241427719593048, 0.041251279413700104, 0.22389592230319977, 0.11417738348245621, 0.17414849996566772, 0.08200418204069138, 0.1260106861591339, 0.01243500504642725, 0.03822419047355652, 0.0980367511510849, 0.07032182067632675, 0.00244140625, 0.2142328917980194, 0.08654974400997162, 0.04730236530303955, 0.0774347335100174, 0.1385243982076645, 0.07868603616952896, 0.08000170439481735, 0.03408604487776756, 0.13949960470199585, 0.07231653481721878, 0.059976041316986084, 0.05262405797839165, 0.11582150310277939, 0.08221732079982758, 0.05290195718407631, 0.10750898718833923, 0.414882630109787, 0.041710641235113144, 0.050944432616233826, 0.14833489060401917, 0.04449374973773956, 0.007106337696313858, 0.06048186868429184, 0.07905219495296478, 0.030446451157331467, 0.0438118502497673, 0.08795231580734253, 0.053937677294015884, 0.05949985608458519, 0.07586382329463959, 0.027303939685225487, 0.049453847110271454, 0.037480954080820084, 0.011181267909705639, 0.06719402223825455, 0.18960076570510864, 0.09835663437843323, 0.02767067775130272, 0.06799481064081192, 0.01575700379908085, 0.029247751459479332, 0.014319737441837788, 0.05690689757466316, 0.049033381044864655, 0.14125409722328186, 0.05247050151228905, 0.23508942127227783, 0.10298503190279007, 0.16301293671131134, 0.0707976222038269, 0.11482223123311996, 0.02365110255777836, 0.0494452565908432, 0.10925115644931793, 0.08153931051492691, 0.009049683809280396, 0.2031259685754776, 0.07534428685903549, 0.03608473762869835, 0.06622514128684998, 0.1273435354232788, 0.08990409970283508, 0.06879688054323196, 0.022867584601044655, 0.12832173705101013, 0.061106402426958084, 0.07119546085596085, 0.06384405493736267, 0.12703408300876617, 0.07101146131753922, 0.06412305682897568, 0.09632136672735214, 0.40395990014076233, 0.030490221455693245, 0.1989762783050537, 0.09537004679441452, 0.058048635721206665, 0.11135663092136383, 0.1299070119857788, 0.08138501644134521, 0.09471382200717926, 0.13877779245376587, 0.0030000503174960613, 0.008566692471504211, 0.12673726677894592, 0.07823649793863297, 0.0015584893990308046, 0.08839492499828339, 0.03976383060216904, 0.11808351427316666, 0.2401246428489685, 0.14912821352481842, 0.07860276103019714, 0.017054930329322815, 0.0666562020778656, 0.021718569099903107, 0.06525465846061707, 0.0059639811515808105, 0.09993496537208557, 0.19191932678222656, 0.0015295366756618023, 0.18424175679683685, 0.1537933349609375, 0.2135685831308365, 0.12167207896709442, 0.16561153531074524, 0.027293840423226357, 0.0015727659920230508, 0.058323681354522705, 0.03060193359851837, 0.04197905585169792, 0.2535463273525238, 0.12621356546878815, 0.08701010793447495, 0.11711321771144867, 0.17809779942035675, 0.03896395489573479, 0.11966533213853836, 0.07379945367574692, 0.17906370759010315, 0.11199789494276047, 0.020252270624041557, 0.01290023885667324, 0.07611316442489624, 0.12188370525836945, 0.0131869837641716, 0.1471143215894699, 0.45351654291152954, 0.0814298689365387, 0.10392342507839203, 0.14130696654319763, 0.0880107507109642, 0.0694982185959816, 0.11808767914772034, 0.10466060787439346, 0.060560595244169235, 0.20197418332099915, 0.20753543078899384, 0.07273311167955399, 0.12116805464029312, 0.19753378629684448, 0.11098910123109818, 0.1594332754611969, 0.08139948546886444, 0.04138021543622017, 0.05006914585828781, 0.12080083042383194, 0.21599631011486053, 0.13259319961071014, 0.17745879292488098, 0.13407404720783234, 0.20491504669189453, 0.09947165101766586, 0.0071084341034293175, 0.20048074424266815, 0.3819376230239868, 0.04558071866631508, 0.014865538105368614, 0.07776252925395966, 0.0337827242910862, 0.17180073261260986, 0.1975247859954834, 0.2569247782230377, 0.22938352823257446, 0.15738485753536224, 0.05510903522372246, 0.07323211431503296, 0.11241933703422546, 0.08235467970371246, 0.0212535597383976, 0.2377321720123291, 0.0797274261713028, 0.12557142972946167, 0.02022300288081169, 0.08744648844003677, 0.219129741191864, 0.21182045340538025, 0.27460166811943054, 0.07754252105951309, 0.2121448516845703, 0.05214667320251465, 0.2573532462120056, 0.11805398762226105, 0.03742525354027748, 0.015990279614925385, 0.03455840423703194, 0.014172778464853764, 0.0009689030703157187, 0.04346337541937828, 0.09836799651384354, 0.10393468290567398, 0.03137325868010521, 0.017246508970856667, 0.09389595687389374, 0.00707270810380578, 0.055649202316999435, 0.022713609039783478, 0.14524610340595245, 0.05389013886451721, 0.0168783999979496, 0.11242503672838211, 0.02873894013464451, 0.07371975481510162, 0.03018767014145851, 0.10132983326911926, 0.0046112858690321445, 0.0968308076262474, 0.09688984602689743, 0.2792671322822571, 0.058498814702034, 0.11865250021219254, 0.02630693092942238, 0.07034089416265488, 0.06809050589799881, 0.09388715028762817, 0.15360471606254578, 0.1259271651506424, 0.0535346157848835, 0.1588374227285385, 0.030852168798446655, 0.008515224792063236, 0.021743254736065865, 0.08287409693002701, 0.13429337739944458, 0.024303950369358063, 0.021658452227711678, 0.08385839313268661, 0.016628915444016457, 0.11560528725385666, 0.10826205462217331, 0.17136649787425995, 0.02651989832520485, 0.10855702310800552, 0.05184368044137955, 0.36020809412002563, 0.014142782427370548, 0.053408097475767136, 0.0719810277223587, 0.023348959162831306, 0.03673180565237999, 0.08088823407888412, 0.06104138121008873, 0.06660297513008118, 0.06878746300935745, 0.020212499424815178, 0.05655690282583237, 0.03039746917784214, 0.018285708501935005, 0.06011364981532097, 0.18259268999099731, 0.09130565822124481, 0.0205788966268301, 0.07509824633598328, 0.008720127865672112, 0.03634744882583618, 0.007236206438392401, 0.06401118636131287, 0.04195189103484154, 0.13422182202339172, 0.05957506597042084, 0.2421901822090149, 0.09592334926128387, 0.1560017317533493, 0.06372175365686417, 0.1077640950679779, 0.03075638972222805, 0.0565483383834362, 0.11635664105415344, 0.08864448219537735, 0.016114668920636177, 0.19613726437091827, 0.0682692900300026, 0.02899523265659809, 0.059145428240299225, 0.12029219418764114, 0.09700919687747955, 0.061723656952381134, 0.015778739005327225, 0.12127333879470825, 0.054026421159505844, 0.07829990237951279, 0.0709482729434967, 0.13413938879966736, 0.06393618136644363, 0.07122622430324554, 0.0892648696899414, 0.39710867404937744, 0.023391997441649437, 0.018573950976133347, 0.030101411044597626, 0.016679469496011734, 0.02749212086200714, 0.11435480415821075, 0.11992157995700836, 0.015383280813694, 0.033208511769771576, 0.10988382995128632, 0.02301664836704731, 0.07163915783166885, 0.006738237105309963, 0.12936121225357056, 0.03794816508889198, 0.032840996980667114, 0.12841089069843292, 0.04472806677222252, 0.0897095575928688, 0.046171147376298904, 0.11731566488742828, 0.01146941352635622, 0.08091121166944504, 0.11287570744752884, 0.29519379138946533, 0.04252832382917404, 0.10277127474546432, 0.010317649692296982, 0.05437420681118965, 0.08407969027757645, 0.10987508296966553, 0.16957728564739227, 0.14190714061260223, 0.06952051818370819, 0.14298948645591736, 0.014863031916320324, 0.02443450130522251, 0.005769678857177496, 0.06691841781139374, 0.15027296543121338, 0.00831602606922388, 0.0376335084438324, 0.06790796667337418, 0.0008457279182039201, 0.13158880174160004, 0.12424707412719727, 0.18733398616313934, 0.010529935359954834, 0.12454354763031006, 0.0358879454433918, 0.3445912301540375, 0.030065251514315605, 0.04867147281765938, 0.03525317832827568, 0.008937014266848564, 0.13290570676326752, 0.138472780585289, 0.003241190919652581, 0.05178198963403702, 0.12843821942806244, 0.04158998280763626, 0.09020492434501648, 0.011904828250408173, 0.1108693853020668, 0.01943526603281498, 0.051414214074611664, 0.14695967733860016, 0.06329672038555145, 0.10827306658029556, 0.06474389135837555, 0.13586436212062836, 0.030039219185709953, 0.06239327788352966, 0.13142438232898712, 0.31363898515701294, 0.02396405301988125, 0.08429089933633804, 0.00827200897037983, 0.03581073507666588, 0.10263863205909729, 0.1284293383359909, 0.1880984753370285, 0.1604425609111786, 0.08809249103069305, 0.12453550100326538, 0.0037366279866546392, 0.04300566762685776, 0.012864381074905396, 0.048363495618104935, 0.1688074916601181, 0.010260443203151226, 0.056207116693258286, 0.04935884103178978, 0.01797379180788994, 0.15013185143470764, 0.14279335737228394, 0.20584602653980255, 0.00805386621505022, 0.1430937498807907, 0.017351597547531128, 0.3263584077358246, 0.04863410443067551, 0.01342717930674553, 0.05759351700544357, 0.08437973260879517, 0.08994337171316147, 0.04546623304486275, 0.0031573527958244085, 0.0798981636762619, 0.007100044284015894, 0.04162454605102539, 0.03678552061319351, 0.15941670536994934, 0.06804081052541733, 0.002799644833430648, 0.09843810647726059, 0.014751327224075794, 0.059694256633520126, 0.01613084226846695, 0.0873475968837738, 0.01863282546401024, 0.11099282652139664, 0.08290974050760269, 0.2654522955417633, 0.0726298838853836, 0.13282324373722076, 0.04040342941880226, 0.08447548002004623, 0.05409051105380058, 0.07988949120044708, 0.13967575132846832, 0.11197241395711899, 0.03946157544851303, 0.17301060259342194, 0.044951386749744415, 0.0056680599227547646, 0.03581905737519264, 0.09701813757419586, 0.12033848464488983, 0.03841240704059601, 0.007588022388517857, 0.09800619632005692, 0.030701836571097374, 0.10163392871618271, 0.09428420662879944, 0.15745258331298828, 0.04061952605843544, 0.09456660598516464, 0.06598670780658722, 0.3743337392807007, 0.0, 0.044169552624225616, 0.09771101176738739, 0.10327718406915665, 0.03205572068691254, 0.01652960106730461, 0.09323575347661972, 0.006335907615721226, 0.0549769252538681, 0.023382440209388733, 0.14599397778511047, 0.05461292713880539, 0.016161758452653885, 0.11176922172307968, 0.02806396223604679, 0.07304936647415161, 0.029496340081095695, 0.10067471116781235, 0.005221984814852476, 0.09756522625684738, 0.09623515605926514, 0.27866002917289734, 0.059206366539001465, 0.11940083652734756, 0.02698996476829052, 0.07105132192373276, 0.0674271360039711, 0.09322704374790192, 0.15296676754951477, 0.12528114020824432, 0.05284615606069565, 0.15959639847278595, 0.03153834864497185, 0.007759870495647192, 0.022413119673728943, 0.08359138667583466, 0.13364765048027039, 0.024994026869535446, 0.020955245941877365, 0.08457878232002258, 0.01729525625705719, 0.1149541363120079, 0.10760870575904846, 0.1707330346107483, 0.027205253019928932, 0.10789993405342102, 0.052559882402420044, 0.3610153794288635, 0.013393288478255272, 0.1417766660451889, 0.1473437249660492, 0.012173416092991829, 0.06069779768586159, 0.13731315732002258, 0.050506435334682465, 0.0990968868136406, 0.020841874182224274, 0.10193320363759995, 0.010505850426852703, 0.06033003330230713, 0.15582743287086487, 0.0721961036324501, 0.11716047674417496, 0.07365049421787262, 0.14473292231559753, 0.03896089643239975, 0.05345530062913895, 0.14029310643672943, 0.32241249084472656, 0.015036466531455517, 0.07535719126462936, 0.017207151278853416, 0.026881812140345573, 0.11152063310146332, 0.13730420172214508, 0.1969379335641861, 0.16929669678211212, 0.09699606150388718, 0.11560538411140442, 0.012672403827309608, 0.051925819367170334, 0.02180040441453457, 0.039429374039173126, 0.1776599884033203, 0.019185243174433708, 0.06511910259723663, 0.04042297229170799, 0.02690480649471283, 0.1589937061071396, 0.15165898203849792, 0.21467673778533936, 0.016988838091492653, 0.15196341276168823, 0.008413558825850487, 0.31748250126838684, 0.05755728483200073, 0.005565924569964409, 0.12973558902740479, 0.08123171329498291, 0.004493447951972485, 0.09139145910739899, 0.04275703430175781, 0.12108150869607925, 0.24312016367912292, 0.15212728083133698, 0.08159804344177246, 0.014057709835469723, 0.06965263932943344, 0.02470499277114868, 0.06824931502342224, 0.002977614989504218, 0.10293227434158325, 0.19491752982139587, 0.0015099263982847333, 0.18126992881298065, 0.1567925065755844, 0.21656499803066254, 0.12467031180858612, 0.16861073672771454, 0.0302889384329319, 0.004505039658397436, 0.05533987283706665, 0.027616502717137337, 0.04496663436293602, 0.2565394639968872, 0.12921205163002014, 0.09000606089830399, 0.12011110782623291, 0.1810969114303589, 0.035975757986307144, 0.12266365438699722, 0.07679484039545059, 0.18206270039081573, 0.1149955466389656, 0.017262917011976242, 0.009909523651003838, 0.07313061505556107, 0.12488187104463577, 0.010188667103648186, 0.15011346340179443, 0.4564795196056366, 0.08442439883947372, 0.13530248403549194, 0.08679594099521637, 0.010045429691672325, 0.09695710986852646, 0.04831964895129204, 0.1266481727361679, 0.24867530167102814, 0.1576932966709137, 0.0871623083949089, 0.008495076559484005, 0.07521799951791763, 0.030261129140853882, 0.07381308078765869, 0.0026294749695807695, 0.10849853605031967, 0.2004798799753189, 0.007052664645016193, 0.17574360966682434, 0.1623591184616089, 0.22212234139442444, 0.13023735582828522, 0.17417693138122559, 0.03585294634103775, 0.010055067017674446, 0.049796607345342636, 0.022074485197663307, 0.05052221566438675, 0.26208898425102234, 0.13477900624275208, 0.09557115286588669, 0.12567783892154694, 0.1866622120141983, 0.030426377430558205, 0.12823066115379333, 0.08235902339220047, 0.18762770295143127, 0.12056227773427963, 0.0117149343714118, 0.0043724351562559605, 0.06758849322795868, 0.13044890761375427, 0.004622581880539656, 0.155679851770401, 0.46196526288986206, 0.0899878442287445, 0.04858260601758957, 0.12526555359363556, 0.03839125856757164, 0.08702226728200912, 0.008681594394147396, 0.1141062006354332, 0.022674212232232094, 0.04821483790874481, 0.1437911093235016, 0.060110799968242645, 0.10509254038333893, 0.0615515261888504, 0.13269588351249695, 0.026837429031729698, 0.06562735140323639, 0.12825565040111542, 0.31052184104919434, 0.02718525379896164, 0.08752948045730591, 0.005067021120339632, 0.03903082385659218, 0.09946221113204956, 0.12525668740272522, 0.18494631350040436, 0.15728242695331573, 0.08490119874477386, 0.12777569890022278, 0.0005459150415845215, 0.03980278596282005, 0.009646644815802574, 0.05158760026097298, 0.16564787924289703, 0.007071654312312603, 0.05301085114479065, 0.05258524790406227, 0.014764453284442425, 0.14696697890758514, 0.1396263986825943, 0.2026987373828888, 0.004852198995649815, 0.13992415368556976, 0.020587584003806114, 0.3295997977256775, 0.04542836546897888, 0.07675136625766754, 0.010192688554525375, 0.038479458540678024, 0.03990541771054268, 0.16248559951782227, 0.07113390415906906, 0.00040486143552698195, 0.09529024362564087, 0.011594751849770546, 0.056550975888967514, 0.012984861619770527, 0.08419887721538544, 0.021745653823018074, 0.11407603323459625, 0.07976050674915314, 0.26229315996170044, 0.07573447376489639, 0.13589197397232056, 0.04351768270134926, 0.08757836371660233, 0.05094253271818161, 0.07674252986907959, 0.13652236759662628, 0.10882128775119781, 0.03632735460996628, 0.17606638371944427, 0.04806579649448395, 0.00878482311964035, 0.03893794119358063, 0.10011614859104156, 0.11718737334012985, 0.04152311012148857, 0.004440071526914835, 0.10110148787498474, 0.033818986266851425, 0.09848427027463913, 0.0911349505186081, 0.15429812669754028, 0.04373304173350334, 0.09141917526721954, 0.06908473372459412, 0.3773123323917389, 0.003213488031178713, 0.08691432327032089, 0.03827385976910591, 0.11660903692245483, 0.2386942058801651, 0.14767026901245117, 0.07711771875619888, 0.018541431054472923, 0.0651751458644867, 0.020215816795825958, 0.0637679249048233, 0.007467271760106087, 0.09845732897520065, 0.19047434628009796, 0.0030784960836172104, 0.18576213717460632, 0.1523316204547882, 0.21213440597057343, 0.12019996345043182, 0.1641525775194168, 0.025809140875935555, 0.0001220703125, 0.0598321370780468, 0.032108668237924576, 0.040477123111486435, 0.2521248757839203, 0.12474247813224792, 0.08552713692188263, 0.11563873291015625, 0.1766432672739029, 0.04046644642949104, 0.11819394677877426, 0.07231426984071732, 0.17761045694351196, 0.11052258312702179, 0.021752504631876945, 0.014399641193449497, 0.07762299478054047, 0.12041182816028595, 0.014668768271803856, 0.14565394818782806, 0.4521597921848297, 0.07994253933429718, 0.04864988103508949, 0.029716286808252335, 0.15231633186340332, 0.060946837067604065, 0.009825712069869041, 0.1054501011967659, 0.02173948474228382, 0.06672289967536926, 0.023164108395576477, 0.09435640275478363, 0.011554843746125698, 0.10389499366283417, 0.08991727977991104, 0.27238398790359497, 0.06554312258958817, 0.12572279572486877, 0.033326759934425354, 0.07738766819238663, 0.06110506132245064, 0.08690565824508667, 0.146660715341568, 0.11896903067827225, 0.04651247337460518, 0.16591019928455353, 0.03787466138601303, 0.0014495046343654394, 0.028748011216521263, 0.08992701023817062, 0.1273355484008789, 0.031331196427345276, 0.014620436355471611, 0.09091329574584961, 0.023629356175661087, 0.10863825678825378, 0.10129129141569138, 0.16443075239658356, 0.03354180231690407, 0.1015801802277565, 0.05889522656798363, 0.36726242303848267, 0.007068492937833071, 0.07835706323385239, 0.20067183673381805, 0.1094861850142479, 0.038846179842948914, 0.056814782321453094, 0.02691366709768772, 0.018072592094540596, 0.025495167821645737, 0.04572620987892151, 0.060198862105607986, 0.15235835313796997, 0.041289910674095154, 0.22392673790454865, 0.11412595212459564, 0.17408978939056396, 0.08195601403713226, 0.12595875561237335, 0.012470902875065804, 0.03826510161161423, 0.09807291626930237, 0.07035931944847107, 0.002471735468134284, 0.2141713947057724, 0.0865013524889946, 0.0472579263150692, 0.07738757133483887, 0.13847114145755768, 0.07872408628463745, 0.07995326071977615, 0.03404273837804794, 0.1394459754228592, 0.07226933538913727, 0.060014788061380386, 0.052663400769233704, 0.11585713922977448, 0.08216891437768936, 0.052942924201488495, 0.10745696723461151, 0.41480880975723267, 0.04166873171925545, 0.12276702374219894, 0.03133143484592438, 0.03953796997666359, 0.13513845205307007, 0.05144405737519264, 0.09642874449491501, 0.052878569811582565, 0.12404338270425797, 0.01816142164170742, 0.07429525256156921, 0.1196032464504242, 0.3019326329231262, 0.03586624562740326, 0.0961848646402359, 0.003635564586147666, 0.047712475061416626, 0.09080258756875992, 0.1166001558303833, 0.17631196975708008, 0.1486387848854065, 0.07622829079627991, 0.13642293214797974, 0.008174154907464981, 0.03112385980784893, 0.0009689030703157187, 0.06026732549071312, 0.1570049673318863, 0.0017605230677872896, 0.044335898011922836, 0.06126336753368378, 0.006087625864893198, 0.13831833004951477, 0.13097552955150604, 0.19407010078430176, 0.003856340190395713, 0.13127043843269348, 0.029254119843244553, 0.3381633162498474, 0.036747220903635025, 0.09143559634685516, 0.16211877763271332, 0.25711965560913086, 0.17387434840202332, 0.2186691164970398, 0.17536556720733643, 0.24605149030685425, 0.14081457257270813, 0.04848850518465042, 0.24162277579307556, 0.4226091802120209, 0.08696106821298599, 0.02659340389072895, 0.11912952363491058, 0.07515611499547958, 0.2130054086446762, 0.23868516087532043, 0.29792770743370056, 0.2704561948776245, 0.19864900410175323, 0.013872580602765083, 0.11460325121879578, 0.1537504345178604, 0.12372026592493057, 0.06260743737220764, 0.2787921726703644, 0.12108873575925827, 0.166879341006279, 0.06158643960952759, 0.12880560755729675, 0.26023417711257935, 0.25294238328933716, 0.31556040048599243, 0.11890885978937149, 0.25327691435813904, 0.09351864457130432, 0.21625810861587524, 0.15938423573970795, 0.07076646387577057, 0.16617132723331451, 0.08260264247655869, 0.1275397092103958, 0.0840684324502945, 0.1550791710615158, 0.04941435903310776, 0.042966581881046295, 0.1506403088569641, 0.3326038420200348, 0.004785716533660889, 0.06485559046268463, 0.027693822979927063, 0.016485821455717087, 0.12189269065856934, 0.14766134321689606, 0.2072349190711975, 0.17961819469928741, 0.10740446299314499, 0.10510101169347763, 0.023168932646512985, 0.062372077256441116, 0.03228592500090599, 0.02898688055574894, 0.18797849118709564, 0.02965831384062767, 0.07554781436920166, 0.029968200251460075, 0.03737804293632507, 0.16932819783687592, 0.16200008988380432, 0.22495895624160767, 0.027473686262965202, 0.16231060028076172, 0.0021195991430431604, 0.30699625611305237, 0.0680059865117073, 0.09565648436546326, 0.01195853017270565, 0.056917499750852585, 0.01335205975919962, 0.08456504344940186, 0.021376948803663254, 0.11370871216058731, 0.08012668043375015, 0.26265692710876465, 0.07536672800779343, 0.13552512228488922, 0.04315025731921196, 0.087211012840271, 0.051308754831552505, 0.07710912078619003, 0.13688790798187256, 0.10918702930212021, 0.036694061011075974, 0.17570003867149353, 0.04769810661673546, 0.008416657336056232, 0.038570161908864975, 0.09974851459264755, 0.11755320429801941, 0.04115526005625725, 0.004802811425179243, 0.10073419660329819, 0.03345149755477905, 0.09885027259588242, 0.09150120615959167, 0.1546635627746582, 0.04336538165807724, 0.09178559482097626, 0.06871707737445831, 0.3769497275352478, 0.0028497602324932814, 0.08371122181415558, 0.038755930960178375, 0.08230753242969513, 0.011094976216554642, 0.11699036508798599, 0.20894396305084229, 0.015534616075456142, 0.16727392375469208, 0.17084048688411713, 0.2305723875761032, 0.1387261301279068, 0.18265573680400848, 0.04434749111533165, 0.018550671637058258, 0.041314445436000824, 0.013601941987872124, 0.05901692435145378, 0.27051976323127747, 0.14326733350753784, 0.10406485199928284, 0.13416798412799835, 0.19513674080371857, 0.02193940058350563, 0.13671913743019104, 0.09085337072610855, 0.1961008608341217, 0.12905286252498627, 0.003264097264036536, 0.004175446927547455, 0.05910573527216911, 0.13893762230873108, 0.003872727509588003, 0.16416017711162567, 0.47026515007019043, 0.09848256409168243, 0.04498535394668579, 0.0015962764155119658, 0.07261808961629868, 0.03328559920191765, 0.12550956010818481, 0.06817897409200668, 0.2507006824016571, 0.08722904324531555, 0.14728380739688873, 0.055044371634721756, 0.09906673431396484, 0.03936554491519928, 0.06516633927822113, 0.12493245303630829, 0.09723465144634247, 0.024802211672067642, 0.18741731345653534, 0.05959044396877289, 0.020355017855763435, 0.050474561750888824, 0.11158979684114456, 0.10560119152069092, 0.05304274708032608, 0.007166889496147633, 0.11256895214319229, 0.04535630717873573, 0.08690129220485687, 0.07955332845449448, 0.14270682632923126, 0.05525795370340347, 0.07984116673469543, 0.08056585490703583, 0.38841915130615234, 0.01480023842304945, 0.043566275388002396, 0.027678484097123146, 0.07827125489711761, 0.17038941383361816, 0.023249829187989235, 0.20594878494739532, 0.1321868747472763, 0.19209447503089905, 0.10002639889717102, 0.14401617646217346, 0.005665430333465338, 0.02020733803510666, 0.08004239201545715, 0.05232062190771103, 0.02026183344423771, 0.23214177787303925, 0.10457130521535873, 0.06533031910657883, 0.0954592153429985, 0.15652182698249817, 0.060680732131004333, 0.09802284091711044, 0.05211387202143669, 0.15749412775039673, 0.09034135192632675, 0.041966985911130905, 0.03461398184299469, 0.09783180058002472, 0.10023912787437439, 0.03488296642899513, 0.12551482021808624, 0.43253523111343384, 0.05973779782652855, 0.0712171196937561, 0.034717150032520294, 0.12698794901371002, 0.06677927076816559, 0.24934817850589752, 0.08868557214736938, 0.14877383410930634, 0.05648558959364891, 0.10052607208490372, 0.03796013817191124, 0.06375916302204132, 0.12354866415262222, 0.09584323316812515, 0.02334991656243801, 0.18891745805740356, 0.06103271618485451, 0.021765517070889473, 0.05191003158688545, 0.11305487155914307, 0.10420894622802734, 0.05448685958981514, 0.00854840874671936, 0.11403634399175644, 0.046791162341833115, 0.08550378680229187, 0.07815369963645935, 0.14132732152938843, 0.05669952556490898, 0.0784362331032753, 0.08202721178531647, 0.38995957374572754, 0.016175122931599617, 0.10589590668678284, 0.19786033034324646, 0.004441749304533005, 0.17829538881778717, 0.15974681079387665, 0.21949948370456696, 0.12763085961341858, 0.17156320810317993, 0.03325693681836128, 0.0074762459844350815, 0.0523657463490963, 0.024642787873744965, 0.04793945327401161, 0.2594633996486664, 0.13217198848724365, 0.09297223389148712, 0.12307296693325043, 0.18404638767242432, 0.0330025851726532, 0.12562382221221924, 0.07976209372282028, 0.18501128256320953, 0.11795789003372192, 0.0142890065908432, 0.0069387066178023815, 0.07015623897314072, 0.12784229218959808, 0.007230025716125965, 0.15306687355041504, 0.4593406915664673, 0.08739236742258072, 0.0923738032579422, 0.10145614296197891, 0.2838650047779083, 0.05399690195918083, 0.1142226904630661, 0.021773045882582664, 0.06584298610687256, 0.07264906913042068, 0.09844862669706345, 0.15818442404270172, 0.13050076365470886, 0.05806673318147659, 0.15442973375320435, 0.026321088895201683, 0.012966487556695938, 0.01719415746629238, 0.07838725298643112, 0.13886719942092896, 0.019780287519097328, 0.026174049824476242, 0.07937649637460709, 0.012074475176632404, 0.12017454952001572, 0.11282955855131149, 0.17594943940639496, 0.021988587453961372, 0.11312124878168106, 0.04735659435391426, 0.35592812299728394, 0.018596000969409943, 0.19342513382434845, 0.37496909499168396, 0.03847258538007736, 0.021958069875836372, 0.07065878808498383, 0.026677461341023445, 0.16473282873630524, 0.19046536087989807, 0.24989570677280426, 0.22234120965003967, 0.15030409395694733, 0.06221216171979904, 0.06612707674503326, 0.10532432794570923, 0.07525097578763962, 0.014164891093969345, 0.2306920886039734, 0.0726250633597374, 0.11848161369562149, 0.013127809390425682, 0.08034470677375793, 0.212081179022789, 0.20476864278316498, 0.26758068799972534, 0.07043880224227905, 0.20509083569049835, 0.04504171386361122, 0.26442262530326843, 0.11095888912677765, 0.18270806968212128, 0.15530730783939362, 0.2150687575340271, 0.12319072335958481, 0.1671241968870163, 0.02881893701851368, 0.003085748292505741, 0.05679274722933769, 0.02907196246087551, 0.043508946895599365, 0.2550395727157593, 0.12773187458515167, 0.08853337913751602, 0.11863294243812561, 0.17960834503173828, 0.03743460774421692, 0.12118367105722427, 0.07532381266355515, 0.18057352304458618, 0.11351784318685532, 0.018724169582128525, 0.011374831199645996, 0.07458196580410004, 0.12340215593576431, 0.011670330539345741, 0.1486276388168335, 0.4549708664417267, 0.08295474946498871, 0.33733460307121277, 0.3962544798851013, 0.3054749369621277, 0.3490649461746216, 0.21146556735038757, 0.18577055633068085, 0.12596940994262695, 0.15367251634597778, 0.22618959844112396, 0.43570056557655334, 0.30999061465263367, 0.27102822065353394, 0.30096182227134705, 0.36142003536224365, 0.1453412026166916, 0.3034607768058777, 0.25786617398262024, 0.36235180497169495, 0.29586923122406006, 0.16403111815452576, 0.17137376964092255, 0.10818887501955032, 0.30568090081214905, 0.1711391806602478, 0.33064520359039307, 0.6322615742683411, 0.26550108194351196, 0.0604080930352211, 0.03223557770252228, 0.011847110465168953, 0.12654447555541992, 0.15232276916503906, 0.21192756295204163, 0.18429912626743317, 0.1120300218462944, 0.10066786408424377, 0.027692478150129318, 0.06696221232414246, 0.03682742267847061, 0.0244029201567173, 0.19266103208065033, 0.03421933576464653, 0.08015549927949905, 0.02540353313088417, 0.041936617344617844, 0.17400239408016205, 0.16667068004608154, 0.22965805232524872, 0.03201781213283539, 0.16697782278060913, 0.006689408794045448, 0.30270886421203613, 0.07259325683116913, 0.09254700690507889, 0.04863249510526657, 0.18643198907375336, 0.21212533116340637, 0.27142566442489624, 0.2439269721508026, 0.17206181585788727, 0.040260449051856995, 0.0880245491862297, 0.12715701758861542, 0.09713667631149292, 0.0361175499856472, 0.25226786732673645, 0.09450315684080124, 0.14028608798980713, 0.03508443757891655, 0.10221856087446213, 0.23369337618350983, 0.226395383477211, 0.2890765070915222, 0.0923260822892189, 0.22672666609287262, 0.06694335490465164, 0.24249234795570374, 0.13279084861278534, 0.04408259689807892, 0.09439635276794434, 0.12019122391939163, 0.1798853874206543, 0.15221917629241943, 0.07983510196208954, 0.1327851563692093, 0.004546197596937418, 0.03473903238773346, 0.004593478515744209, 0.0566352978348732, 0.16058488190174103, 0.0020169324707239866, 0.047945357859134674, 0.05763011798262596, 0.009701326489448547, 0.14190278947353363, 0.13456179201602936, 0.19763925671577454, 0.00021143197955098003, 0.13485902547836304, 0.025617757812142372, 0.334538072347641, 0.0403657928109169, 0.13837121427059174, 0.16414354741573334, 0.22372028231620789, 0.19610416889190674, 0.1238684132695198, 0.08888952434062958, 0.03953909873962402, 0.07880789786577225, 0.04867422580718994, 0.012562274932861328, 0.20446449518203735, 0.046065978705883026, 0.09199826419353485, 0.013572330586612225, 0.05378343537449837, 0.18581347167491913, 0.178484708070755, 0.24144288897514343, 0.04386453703045845, 0.17879459261894226, 0.018501808866858482, 0.29103922843933105, 0.084439218044281, 0.025800766423344612, 0.08560115098953247, 0.057887718081474304, 0.014730098657310009, 0.22647525370121002, 0.0989399254322052, 0.05971771478652954, 0.08983255177736282, 0.15087275207042694, 0.06625247746706009, 0.09239117801189423, 0.04650574550032616, 0.15184374153614044, 0.0847158282995224, 0.04754446819424629, 0.04019340127706528, 0.10338562726974487, 0.09460850805044174, 0.040476296097040176, 0.1198703721165657, 0.4268786609172821, 0.05413539707660675, 0.05984073132276535, 0.03211725503206253, 0.040468841791152954, 0.25211575627326965, 0.12473370134830475, 0.08551850914955139, 0.11563003808259964, 0.176634281873703, 0.04047510027885437, 0.11818518489599228, 0.07230571657419205, 0.17760160565376282, 0.11051375418901443, 0.021761750802397728, 0.01440946850925684, 0.07763153314590454, 0.1204029843211174, 0.014678161591291428, 0.14564502239227295, 0.4521504342556, 0.07993373274803162, 0.02772340178489685, 0.10030191391706467, 0.3112389147281647, 0.1844196766614914, 0.1452859342098236, 0.1753409504890442, 0.2361658215522766, 0.019374601542949677, 0.1778748333454132, 0.13208730518817902, 0.23711977899074554, 0.17023146152496338, 0.038081634789705276, 0.04543262720108032, 0.01779172196984291, 0.18009495735168457, 0.04518374428153038, 0.20524059236049652, 0.5101609826087952, 0.13972194492816925, 0.07258124649524689, 0.2838188409805298, 0.15675705671310425, 0.11758970469236374, 0.1476680487394333, 0.20856913924217224, 0.008365157060325146, 0.15021023154258728, 0.10438510775566101, 0.20952849090099335, 0.14255554974079132, 0.010358728468418121, 0.0177090335637331, 0.04551471397280693, 0.15242965519428253, 0.017466507852077484, 0.17761509120464325, 0.4832431972026825, 0.11201805621385574, 0.21217040717601776, 0.08438237756490707, 0.04511038959026337, 0.07525988668203354, 0.1363915205001831, 0.08094210177659988, 0.07783597707748413, 0.031893540173769, 0.1373702734708786, 0.07014083862304688, 0.06222892552614212, 0.054875731468200684, 0.11809026449918747, 0.08004937320947647, 0.055144038051366806, 0.10536786168813705, 0.4129423201084137, 0.039503470063209534, 0.1282685101032257, 0.1673479974269867, 0.1373724639415741, 0.0763598382472992, 0.2921445071697235, 0.13473495841026306, 0.18044926226139069, 0.0753316730260849, 0.14244593679904938, 0.27362051606178284, 0.266342431306839, 0.3288402259349823, 0.1325637847185135, 0.26668399572372437, 0.10719313472509384, 0.20239627361297607, 0.17297948896884918, 0.039287302643060684, 0.009137351997196674, 0.052093639969825745, 0.16512250900268555, 0.006548705510795116, 0.05249335616827011, 0.053090061992406845, 0.014250892214477062, 0.1464424580335617, 0.1391022652387619, 0.20217132568359375, 0.004333066288381815, 0.13940061628818512, 0.02108568139374256, 0.33007457852363586, 0.04491391405463219, 0.030156802386045456, 0.09134950488805771, 0.12595616281032562, 0.03274625539779663, 0.013218586333096027, 0.0923372134566307, 0.0250387005507946, 0.1072559803724289, 0.09990789741277695, 0.16305847465991974, 0.034954339265823364, 0.10019422322511673, 0.06031811609864235, 0.36871209740638733, 0.005635101813822985, 0.06122778356075287, 0.15603423118591309, 0.0026548539754003286, 0.04336761683225632, 0.06222281977534294, 0.005118226166814566, 0.1373477578163147, 0.13000494241714478, 0.1930990368127823, 0.004813658073544502, 0.13030004501342773, 0.030210984870791435, 0.33909448981285095, 0.035780973732471466, 0.21692673861980438, 0.058614473789930344, 0.10453218221664429, 0.0010536301415413618, 0.06633395701646805, 0.19828791916370392, 0.190964013338089, 0.2538764476776123, 0.05641695857048035, 0.19127795100212097, 0.03103180043399334, 0.2785862386226654, 0.09698238223791122, 0.15857572853565216, 0.11275128275156021, 0.21788528561592102, 0.1509217619895935, 0.018713422119617462, 0.02606651373207569, 0.03716514632105827, 0.16079533100128174, 0.02581029385328293, 0.1859765499830246, 0.491456001996994, 0.12038398534059525, 0.0459490567445755, 0.059606947004795074, 0.0077194394543766975, 0.13989470899105072, 0.13255414366722107, 0.19562798738479614, 0.002224226947873831, 0.13285227119922638, 0.027589241042733192, 0.33644261956214905, 0.03837534040212631, 0.10551628470420837, 0.03824854642152786, 0.09404771029949188, 0.08669836819171906, 0.14986391365528107, 0.04816010221838951, 0.0869823545217514, 0.07350193709135056, 0.3816215991973877, 0.0076359836384654045, 0.06732705980539322, 0.1992502063512802, 0.1919276863336563, 0.25482720136642456, 0.057411473244428635, 0.192242830991745, 0.03202014043927193, 0.2775452136993408, 0.09797068685293198, 0.13223381340503693, 0.1248902827501297, 0.18799136579036713, 0.00991929229348898, 0.12518452107906342, 0.035309772938489914, 0.3441001772880554, 0.030663955956697464, 0.007351633161306381, 0.055873677134513855, 0.14211374521255493, 0.007110006175935268, 0.1673203706741333, 0.4732581377029419, 0.10167914628982544, 0.0632241740822792, 0.13477297127246857, 0.0006103515625, 0.15998975932598114, 0.4661078155040741, 0.09432903677225113, 0.1978483349084854, 0.06297532469034195, 0.22296985983848572, 0.5274420380592346, 0.15749913454055786, 0.13507062196731567, 0.02539839968085289, 0.33431413769721985, 0.040582090616226196, 0.16029812395572662, 0.4664943814277649, 0.09461114555597305, 0.309109628200531, 0.06595107913017273, 0.37430939078330994, 0.012440096586942673, 0.1467924267053604, 0.004408496432006359, 0.008775276131927967, 0.010330639779567719, 0.02933001145720482, 0.03679792210459709, 0.00048828125, 0.0023920799139887094, 0.32643574476242065, 0.3596439063549042, 0.28261226415634155, 0.002977614989504218, 0.05170203745365143, 0.11553861945867538, 0.01816106215119362, 0.1002650111913681, 0.03134046867489815, 0.02898874320089817, 0.024233339354395866, 0.03736777603626251, 0.03922044113278389, 0.008402038365602493, 0.0005424923147074878, 0.006395598873496056, 0.06626354902982712, 0.11550204455852509, 0.25986284017562866, 0.2492864727973938, 0.015416180714964867, 0.015761198475956917, 0.02159721963107586, 0.020350076258182526, 0.026926398277282715, 0.053064409643411636, 0.16641145944595337, 0.20934487879276276, 0.04097382351756096, 0.004253235179930925, 0.019309598952531815, 0.34315600991249084, 0.015769468620419502, 0.021955864503979683, 0.0031861288007348776, 0.04893634095788002, 0.05737033486366272, 0.3097560703754425, 0.004436714109033346, 0.29315173625946045, 0.28733959794044495, 0.02909194491803646, 0.03977905213832855, 0.02537616901099682, 0.03439595177769661, 0.003732637967914343, 0.02493366412818432, 0.01228672731667757, 0.011600854806602001, 0.01251786295324564, 0.005376985762268305, 0.008896280080080032, 0.01678622141480446, 0.01382402516901493, 0.00038602022686973214, 0.023227786645293236, 0.011182433925569057, 0.008692314848303795, 0.00869167223572731, 0.012432757765054703, 0.005656546447426081, 0.0043970737606287, 0.01531179714947939, 0.057835955172777176, 0.007999797351658344, 0.13435250520706177, 0.016848908737301826, 0.0036646516527980566, 0.0021090274676680565, 0.04176997020840645, 0.02435792237520218, 0.011951674707233906, 0.010046913288533688, 0.3388739228248596, 0.34720396995544434, 0.27017226815223694, 0.009462614543735981, 0.06414199620485306, 0.12797854840755463, 0.03060111217200756, 0.08782505244016647, 0.018900608643889427, 0.01654885895550251, 0.011793533340096474, 0.024927912279963493, 0.02678052708506584, 0.00403848011046648, 0.011900289915502071, 0.018835650756955147, 0.07870347797870636, 0.10306212306022644, 0.2723017632961273, 0.23684647679328918, 0.0029763635247945786, 0.02820124663412571, 0.009157511405646801, 0.00791011843830347, 0.014486562460660934, 0.040624525398015976, 0.17885108292102814, 0.22178421914577484, 0.05341378226876259, 0.008186450228095055, 0.006869913078844547, 0.3555939495563507, 0.028203492984175682, 0.009516396559774876, 0.015625834465026855, 0.06137630343437195, 0.06981024891138077, 0.3221944570541382, 0.008003289811313152, 0.2807117700576782, 0.2748996317386627, 0.016651974990963936, 0.02733904868364334, 0.012936430051922798, 0.021955950185656548, 0.00870644673705101, 0.012493734247982502, 0.00014950499462429434, 0.0008413115865550935, 6.103515625e-05, 0.007062957156449556, 0.0035437203478068113, 0.004346371628344059, 0.0013851081021130085, 0.012055641040205956, 0.010788039304316044, 0.0012582719791680574, 0.021132448688149452, 0.003748075570911169, 6.103515625e-05, 0.006783145479857922, 0.008043220266699791, 0.027751874178647995, 0.045396044850349426, 0.02043985202908516, 0.15120139718055725, 0.1380171775817871, 0.13646166026592255, 0.17612239718437195, 0.10999449342489243, 0.1463039666414261, 0.1443992555141449, 0.4732140302658081, 0.2128523290157318, 0.13581983745098114, 0.1438148468732834, 0.19849440455436707, 0.2623308300971985, 0.16495360434055328, 0.04652760922908783, 0.11545194685459137, 0.11780370026826859, 0.12255903333425522, 0.10942462831735611, 0.10757207125425339, 0.13839057087898254, 0.1462525576353073, 0.15318803489208221, 0.21305584907531738, 0.03129074349999428, 0.40664777159690857, 0.1024940013885498, 0.13137631118297577, 0.16255363821983337, 0.12519514560699463, 0.12644235789775848, 0.11986610293388367, 0.09372822195291519, 0.3132018446922302, 0.35613322257995605, 0.18776623904705048, 0.142538920044899, 0.1274828463792801, 0.489932119846344, 0.16254937648773193, 0.12483668327331543, 0.1499781757593155, 0.19572874903678894, 0.2041626125574112, 0.45653632283210754, 0.1423555612564087, 0.14635945856571198, 0.14054720103740692, 0.1177004873752594, 0.1070135161280632, 0.12141627818346024, 0.11239650100469589, 0.1430591493844986, 0.12185882776975632, 0.1345055252313614, 0.13519151508808136, 0.13427457213401794, 0.14141544699668884, 0.13789615035057068, 0.130006343126297, 0.13296836614608765, 0.14640790224075317, 0.1235647052526474, 0.13560986518859863, 0.1554848700761795, 0.13810080289840698, 0.1343597173690796, 0.1411357969045639, 0.14239570498466492, 0.1621042937040329, 0.08895672857761383, 0.15479223430156708, 0.013184159062802792, 0.014739579521119595, 0.024921074509620667, 0.04120682179927826, 0.004897667095065117, 0.006802340038120747, 0.3220270574092865, 0.36405277252197266, 0.2870211601257324, 0.007386766839772463, 0.04729310795664787, 0.11112966388463974, 0.013752223923802376, 0.10467388480901718, 0.035749465227127075, 0.03339766710996628, 0.02864227071404457, 0.04177672415971756, 0.043629422783851624, 0.012810841202735901, 0.004948743153363466, 0.001988097792491317, 0.06185460835695267, 0.11991095542907715, 0.25545400381088257, 0.25369539856910706, 0.01982496678829193, 0.011352293193340302, 0.02600627765059471, 0.024758992716670036, 0.03133529797196388, 0.057473406195640564, 0.16200248897075653, 0.2049359530210495, 0.0365648977458477, 0.008662478066980839, 0.0237185787409544, 0.33874741196632385, 0.011367377825081348, 0.026364855468273163, 0.001226791413500905, 0.04452739655971527, 0.05296140909194946, 0.3053473234176636, 0.008845887146890163, 0.2975606322288513, 0.2917485237121582, 0.033500850200653076, 0.044187936931848526, 0.02978515625, 0.03880482539534569, 0.008141961880028248, 0.029342615976929665, 0.01669587753713131, 0.016009952872991562, 0.016926666721701622, 0.009785821661353111, 0.01330538373440504, 0.02119511179625988, 0.018233072012662888, 0.004793883301317692, 0.027636729180812836, 0.01559134665876627, 0.004283346235752106, 0.013100539334118366, 0.016841722652316093, 0.010065806098282337, 0.008805789053440094, 0.01090310700237751, 0.06224481761455536, 0.003591233165934682, 0.001554899848997593, 0.038105275481939316, 0.02802264876663685, 0.008286632597446442, 0.006381896324455738, 0.33520984649658203, 0.35086867213249207, 0.27383697032928467, 0.005797697231173515, 0.06047730892896652, 0.12431386858224869, 0.02693646028637886, 0.09148972481489182, 0.022565267980098724, 0.020213421434164047, 0.01545804925262928, 0.028592543676495552, 0.030445227399468422, 0.00037126237293705344, 0.008235449902713299, 0.015171011909842491, 0.07503879815340042, 0.10672681033611298, 0.26863744854927063, 0.24051117897033691, 0.006641062442213297, 0.02453647367656231, 0.01282203197479248, 0.011574976146221161, 0.018151264637708664, 0.044289156794548035, 0.17518652975559235, 0.2181197553873062, 0.049749117344617844, 0.004521959461271763, 0.01053453329950571, 0.3519299328327179, 0.02453981526196003, 0.013180626556277275, 0.011961022391915321, 0.05771160498261452, 0.06614559888839722, 0.31853029131889343, 0.004338650964200497, 0.28437647223472595, 0.27856430411338806, 0.02031663991510868, 0.031003816053271294, 0.016600890085101128, 0.02562066540122032, 0.005041592754423618, 0.016158532351255417, 0.0035120416432619095, 0.0028254729695618153, 0.0037426049821078777, 0.0033982936292886734, 0.0001220703125, 0.008010733872652054, 0.005048607476055622, 0.008390724658966064, 0.014452578499913216, 0.0024076029658317566, 0.0174676813185215, 8.63167442730628e-05, 0.0036570194642990828, 0.003118173684924841, 0.004378820303827524, 0.024087166413664818, 0.04906068742275238, 0.016775010153651237, 0.03966075927019119, 0.0264670979231596, 0.009842379949986935, 0.007937386631965637, 0.3367649018764496, 0.3493131101131439, 0.2722814381122589, 0.007353153079748154, 0.06203277036547661, 0.12586933374404907, 0.028491882607340813, 0.08993420004844666, 0.021009573712944984, 0.018657898530364037, 0.013902624137699604, 0.027036989107728004, 0.028889622539281845, 0.0019281700951978564, 0.009790959767997265, 0.016726305708289146, 0.076594278216362, 0.10517127811908722, 0.2701926529407501, 0.23895569145679474, 0.00508536770939827, 0.02609204687178135, 0.011266401968896389, 0.01001906581223011, 0.01659550331532955, 0.04273372143507004, 0.17674189805984497, 0.21967506408691406, 0.05130457878112793, 0.006077213678508997, 0.008978809230029583, 0.35348495841026306, 0.026095189154148102, 0.011625234968960285, 0.013516634702682495, 0.059267085045576096, 0.0677010715007782, 0.32008540630340576, 0.005893607158213854, 0.2828209102153778, 0.2770088016986847, 0.01876113936305046, 0.029448244720697403, 0.015045259147882462, 0.02406511828303337, 0.00659744581207633, 0.014602717012166977, 0.001955031417310238, 0.0012685918482020497, 0.0021862175781279802, 0.004953633528202772, 0.0014352997532114387, 0.006455603986978531, 0.003492896445095539, 0.009946295991539955, 0.012896917760372162, 0.0008479274692945182, 0.019023200497031212, 0.0016388819785788655, 0.0021010637283325195, 0.004674273077398539, 0.005933923181146383, 0.02564261108636856, 0.04750511795282364, 0.01833057589828968, 0.06612792611122131, 0.029818469658493996, 0.03172319382429123, 0.2971092164516449, 0.388973593711853, 0.31194213032722473, 0.03230755031108856, 0.02237207069993019, 0.08620864152908325, 0.011168933473527431, 0.12959489226341248, 0.06067045032978058, 0.05831870064139366, 0.05356338247656822, 0.06669774651527405, 0.06855038553476334, 0.037731822580099106, 0.029869958758354187, 0.022934522479772568, 0.03693360835313797, 0.14483194053173065, 0.23053470253944397, 0.27861639857292175, 0.044746097177267075, 0.013568898662924767, 0.05092731863260269, 0.04968003183603287, 0.05625630542635918, 0.08239442855119705, 0.13708195090293884, 0.18001589179039001, 0.011643885634839535, 0.033583592623472214, 0.04863962158560753, 0.3138299882411957, 0.013593723066151142, 0.051285985857248306, 0.026144571602344513, 0.019606398418545723, 0.028040390461683273, 0.28042903542518616, 0.03376689553260803, 0.32248160243034363, 0.3166695535182953, 0.05842193216085434, 0.06910894066095352, 0.054706159979104996, 0.06372584402561188, 0.03306319937109947, 0.054263584315776825, 0.04161689057946205, 0.04093093425035477, 0.041847869753837585, 0.034706953912973404, 0.038226235657930374, 0.046116169542074203, 0.043154142796993256, 0.029714593663811684, 0.05255775526165962, 0.04051254317164421, 0.020637691020965576, 0.038021717220544815, 0.04176267981529236, 0.03498661518096924, 0.03372671455144882, 0.014018168672919273, 0.08716576546430588, 0.02133023738861084, 0.03630945459008217, 0.03440472111105919, 0.36322903633117676, 0.32284611463546753, 0.2458142787218094, 0.03382036089897156, 0.08849992603063583, 0.15233644843101501, 0.05495908111333847, 0.06346705555915833, 0.005456761457026005, 0.0078091612085700035, 0.01256449893116951, 0.0005692980485036969, 0.0024230265989899635, 0.028396043926477432, 0.036258067935705185, 0.04319353401660919, 0.10306140035390854, 0.0787041187286377, 0.2966581881046295, 0.21248848736286163, 0.021381739526987076, 0.05255911871790886, 0.015200572088360786, 0.016447700560092926, 0.009871670044958591, 0.016266755759716034, 0.20320859551429749, 0.24614131450653076, 0.07777172327041626, 0.0325443334877491, 0.017488250508904457, 0.37994861602783203, 0.052557703107595444, 0.014842339791357517, 0.03998366370797157, 0.08573423326015472, 0.09416817873716354, 0.346549928188324, 0.03236101195216179, 0.25635379552841187, 0.25054165720939636, 0.007705673575401306, 0.002981365891173482, 0.011421567760407925, 0.0024014057125896215, 0.033064551651477814, 0.011864393018186092, 0.02451099269092083, 0.025197025388479233, 0.02428002841770649, 0.031420838087797165, 0.027901679277420044, 0.0200118999928236, 0.022973716259002686, 0.036413341760635376, 0.013570134527981281, 0.025615284219384193, 0.04549035802483559, 0.02810627594590187, 0.02436518482863903, 0.031141210347414017, 0.03240115940570831, 0.05210980027914047, 0.021038101986050606, 0.04479772597551346, 0.0019048445392400026, 0.3269238770008087, 0.3591553866863251, 0.28212374448776245, 0.002489755628630519, 0.05219048261642456, 0.11602706462144852, 0.018649661913514137, 0.0997764989733696, 0.030852049589157104, 0.028500281274318695, 0.02374495007097721, 0.0368792787194252, 0.03873194009065628, 0.007913414388895035, 6.103515625e-05, 0.006884268019348383, 0.06675197929143906, 0.11501357704401016, 0.2603510916233063, 0.24879798293113708, 0.014927557669579983, 0.016249744221568108, 0.021108724176883698, 0.019861668348312378, 0.026437876746058464, 0.05257600545883179, 0.16689981520175934, 0.20983317494392395, 0.041462283581495285, 0.0037654289044439793, 0.0188211090862751, 0.3436441123485565, 0.016258222982287407, 0.021467549726366997, 0.0036748030688613653, 0.04942479729652405, 0.05785876885056496, 0.31024420261383057, 0.00394893204793334, 0.29266324639320374, 0.2868511378765106, 0.02860342152416706, 0.039290476590394974, 0.024887753650546074, 0.033907487988471985, 0.003244637278839946, 0.024445246905088425, 0.011798270978033543, 0.011112421751022339, 0.012029191479086876, 0.004888531286269426, 0.008408022113144398, 0.016297757625579834, 0.013335728086531162, 0.0001220703125, 0.022739261388778687, 0.010694049298763275, 0.009180872701108456, 0.008203043602406979, 0.011944347992539406, 0.00516784330829978, 0.003908156882971525, 0.01580032706260681, 0.05734742432832718, 0.008488276973366737, 0.328828364610672, 0.3572506904602051, 0.28021904826164246, 0.0005854286719113588, 0.05409519374370575, 0.11793175339698792, 0.020554307848215103, 0.09787178784608841, 0.028947269544005394, 0.026595573872327805, 0.021840183064341545, 0.034974582493305206, 0.036827269941568375, 0.006008786149322987, 0.0018543038750067353, 0.00878863874822855, 0.06865668296813965, 0.11310888081789017, 0.2622556686401367, 0.2468932718038559, 0.01302296295762062, 0.018154393881559372, 0.019203972071409225, 0.017956994473934174, 0.02453324757516384, 0.050671275705099106, 0.16880448162555695, 0.21173781156539917, 0.04336697235703468, 0.001861322089098394, 0.016916431486606598, 0.3455485701560974, 0.018161369487643242, 0.019562887027859688, 0.005579628050327301, 0.05132947862148285, 0.059763502329587936, 0.31214872002601624, 0.0020444500260055065, 0.29075855016708374, 0.28494641184806824, 0.026698816567659378, 0.03738586604595184, 0.022983038797974586, 0.03200273960828781, 0.0013399962335824966, 0.022540491074323654, 0.009893721900880337, 0.00920761376619339, 0.010124663822352886, 0.0029832397121936083, 0.006503324024379253, 0.014393042773008347, 0.011430859565734863, 0.0020095310173928738, 0.020834634080529213, 0.008789274841547012, 0.0110855707898736, 0.006298461463302374, 0.010039309039711952, 0.003263526363298297, 0.002003961708396673, 0.017705140635371208, 0.055442772805690765, 0.01039301697164774, 0.6860474944114685, 0.6090244650840759, 0.3294120132923126, 0.27473998069763184, 0.21091458201408386, 0.3082767426967621, 0.4266888201236725, 0.35777196288108826, 0.35542044043540955, 0.3506655991077423, 0.36379823088645935, 0.36565062403678894, 0.3348359763622284, 0.326975554227829, 0.32004088163375854, 0.26018041372299194, 0.441924124956131, 0.06658342480659485, 0.575701892375946, 0.3418492376804352, 0.31067603826522827, 0.3480301797389984, 0.3467826545238495, 0.35335761308670044, 0.37949511408805847, 0.16003946959972382, 0.11710510402917862, 0.2854671776294708, 0.33068886399269104, 0.3457423150539398, 0.016724077984690666, 0.3106948435306549, 0.34838995337486267, 0.3232514560222626, 0.27750593423843384, 0.2690717875957489, 0.01668304204940796, 0.3308713138103485, 0.6195626258850098, 0.6137558221817017, 0.35552409291267395, 0.36620888113975525, 0.35180824995040894, 0.3608264923095703, 0.3301681876182556, 0.3513655960559845, 0.33872056007385254, 0.3380347490310669, 0.3389520049095154, 0.33181166648864746, 0.3353302478790283, 0.3432196080684662, 0.3402584493160248, 0.32682013511657715, 0.3496602475643158, 0.3376161754131317, 0.3177448809146881, 0.3351266384124756, 0.3388665020465851, 0.3320915997028351, 0.3308316171169281, 0.31112542748451233, 0.3842628002166748, 0.31843674182891846, 0.07703372091054916, 0.3566661477088928, 0.41134539246559143, 0.4751812517642975, 0.3778049051761627, 0.25937914848327637, 0.3283034563064575, 0.33065521717071533, 0.3354105055332184, 0.32227611541748047, 0.32042351365089417, 0.35124197602272034, 0.3591040074825287, 0.3660394549369812, 0.4259066879749298, 0.24414202570915222, 0.6194890737533569, 0.11035972833633423, 0.34422773122787476, 0.3754049241542816, 0.338046669960022, 0.33929377794265747, 0.3327174186706543, 0.30658015608787537, 0.526049792766571, 0.5689786076545715, 0.400617390871048, 0.35539039969444275, 0.3403342664241791, 0.702763020992279, 0.37540170550346375, 0.3376884460449219, 0.3628297448158264, 0.40857985615730286, 0.4170134365558624, 0.669372022151947, 0.3552069365978241, 0.06649381667375565, 0.0723126232624054, 0.3305521011352539, 0.319864958524704, 0.3342677354812622, 0.32524794340133667, 0.3559105694293976, 0.3347102999687195, 0.3473569452762604, 0.34804296493530273, 0.3471260964870453, 0.354266881942749, 0.35074755549430847, 0.34285783767700195, 0.34581995010375977, 0.35925930738449097, 0.33641621470451355, 0.34846124053001404, 0.36833634972572327, 0.3509523570537567, 0.34721118211746216, 0.3539872467517853, 0.3552471101284027, 0.3749556243419647, 0.3018079698085785, 0.3676435947418213, 0.279634565114975, 0.3343140482902527, 0.39815035462379456, 0.30077335238456726, 0.18234725296497345, 0.25127169489860535, 0.25362348556518555, 0.258378803730011, 0.24524438381195068, 0.24339179694652557, 0.2742103636264801, 0.28207236528396606, 0.2890078127384186, 0.3488754630088806, 0.16711020469665527, 0.5424626469612122, 0.03332586586475372, 0.26719608902931213, 0.29837337136268616, 0.2610149383544922, 0.26226213574409485, 0.25568580627441406, 0.22954808175563812, 0.44902023673057556, 0.4919503331184387, 0.32358595728874207, 0.27835869789123535, 0.26330259442329407, 0.6257410645484924, 0.2983691096305847, 0.26065653562545776, 0.28579798340797424, 0.33154845237731934, 0.33998221158981323, 0.5923480987548828, 0.27817532420158386, 0.010539129376411438, 0.004748205654323101, 0.25352030992507935, 0.2428332418203354, 0.2572360336780548, 0.24821627140045166, 0.27887895703315735, 0.2576785981655121, 0.27032527327537537, 0.2710112929344177, 0.2700943648815155, 0.277235209941864, 0.27371591329574585, 0.26582613587379456, 0.2687881588935852, 0.28222763538360596, 0.2593844532966614, 0.2714296281337738, 0.29130464792251587, 0.27392059564590454, 0.27017948031425476, 0.27695557475090027, 0.2782154679298401, 0.29792407155036926, 0.22477634251117706, 0.29061201214790344, 0.054679565131664276, 0.11851609498262405, 0.021138837561011314, 0.09728734195232391, 0.028362900018692017, 0.02601121924817562, 0.021255837753415108, 0.0343901552259922, 0.036242809146642685, 0.005424236413091421, 0.002439116360619664, 0.009373617358505726, 0.06924103945493698, 0.11252441257238388, 0.26283952593803406, 0.2463088482618332, 0.012438599020242691, 0.01873883605003357, 0.018619723618030548, 0.017372410744428635, 0.02394881471991539, 0.050086960196495056, 0.16938860714435577, 0.21232181787490845, 0.04395141452550888, 0.0012773711932823062, 0.016332007944583893, 0.34613215923309326, 0.018746985122561455, 0.018978694453835487, 0.00616455078125, 0.05191390588879585, 0.06034782901406288, 0.31273242831230164, 0.0014597486006096005, 0.29017406702041626, 0.2843620181083679, 0.026114489883184433, 0.03680136427283287, 0.02239857241511345, 0.03141828626394272, 0.0007574263727292418, 0.021956119686365128, 0.009309411980211735, 0.008623470552265644, 0.009540441446006298, 0.0023990776389837265, 0.005919151473790407, 0.013808656483888626, 0.010846927762031555, 0.002593814628198743, 0.02025015465915203, 0.008204859681427479, 0.011670330539345741, 0.005714859813451767, 0.009455328807234764, 0.0026792974676936865, 0.0014209529617801309, 0.01828947849571705, 0.05485824868083, 0.010977338999509811, 0.06383655965328217, 0.033540885895490646, 0.151966854929924, 0.08304247260093689, 0.08069071918725967, 0.07593538612127304, 0.08906974643468857, 0.09092237055301666, 0.06010385602712631, 0.05224195867776871, 0.04530646651983261, 0.014561458490788937, 0.167203888297081, 0.20816417038440704, 0.3009883761405945, 0.0671180859208107, 0.03594081848859787, 0.07329931110143661, 0.07205207645893097, 0.0786283016204834, 0.10476646572351456, 0.11471027880907059, 0.15764465928077698, 0.010728307068347931, 0.05595562607049942, 0.07101158797740936, 0.29146119952201843, 0.03595496714115143, 0.07365798205137253, 0.04851653799414635, 0.002766178920865059, 0.005668224301189184, 0.25805944204330444, 0.05613887310028076, 0.3448534905910492, 0.3390415906906128, 0.08079396933317184, 0.09148088842630386, 0.07707817107439041, 0.086097851395607, 0.05543527752161026, 0.07663558423519135, 0.06398889422416687, 0.06330293416976929, 0.0642198920249939, 0.05707896873354912, 0.06059829145669937, 0.06848813593387604, 0.06552617996931076, 0.05208663269877434, 0.07492974400520325, 0.06288451701402664, 0.043009694665670395, 0.06039372459053993, 0.06413470953702927, 0.057358697056770325, 0.056098781526088715, 0.03639013692736626, 0.10953772813081741, 0.04370223730802536, 0.0973774641752243, 0.21580325067043304, 0.14687900245189667, 0.14452724158763885, 0.13977192342281342, 0.15290625393390656, 0.15475885570049286, 0.12394040077924728, 0.11607851833105087, 0.10914304852485657, 0.04927507042884827, 0.23104023933410645, 0.14433442056179047, 0.36482474207878113, 0.13095462322235107, 0.09977738559246063, 0.137135848402977, 0.13588859140872955, 0.1424647867679596, 0.16860301792621613, 0.0508766733109951, 0.09381252527236938, 0.07456482946872711, 0.11979218572378159, 0.13484811782836914, 0.22763720154762268, 0.09978745132684708, 0.13749456405639648, 0.1123531237244606, 0.06660233438014984, 0.058168280869722366, 0.1942327469587326, 0.11997540295124054, 0.4086897075176239, 0.4028780460357666, 0.14463050663471222, 0.15531736612319946, 0.1409146785736084, 0.14993435144424438, 0.11927184462547302, 0.14047211408615112, 0.12782543897628784, 0.12713946402072906, 0.12805645167827606, 0.12091553956270218, 0.12443482130765915, 0.132324680685997, 0.12936274707317352, 0.11592318117618561, 0.1387663036584854, 0.1267210692167282, 0.10684628784656525, 0.12423032522201538, 0.12797126173973083, 0.12119527161121368, 0.11993532627820969, 0.10022673010826111, 0.17337410151958466, 0.10753881931304932, 0.1184261366724968, 0.0495016947388649, 0.047149885445833206, 0.042394574731588364, 0.055528946220874786, 0.05738161876797676, 0.02656305767595768, 0.01870107650756836, 0.01176554523408413, 0.048102423548698425, 0.13366317749023438, 0.2417028546333313, 0.2674476206302643, 0.033577270805835724, 0.002400629920884967, 0.03975848853588104, 0.0385112501680851, 0.0450875498354435, 0.0712255984544754, 0.14825060963630676, 0.19118435680866241, 0.02281266078352928, 0.022414864972233772, 0.03747081384062767, 0.32499733567237854, 0.0025039296597242355, 0.04011709615588188, 0.014975644648075104, 0.03077518753707409, 0.03920923173427582, 0.29159677028656006, 0.02259809710085392, 0.31131285429000854, 0.30550074577331543, 0.04725315794348717, 0.05794014409184456, 0.04353736713528633, 0.052557118237018585, 0.021894443780183792, 0.04309479519724846, 0.030448101460933685, 0.02976207062602043, 0.030679015442728996, 0.023538213223218918, 0.02705751173198223, 0.03494730591773987, 0.0319853350520134, 0.018545951694250107, 0.041388947516679764, 0.029343757778406143, 0.009468714706599712, 0.026852833107113838, 0.03059389814734459, 0.02381794899702072, 0.022558001801371574, 0.0028494333382695913, 0.07599703967571259, 0.010161574929952621, 0.06892447918653488, 0.07127625495195389, 0.07603155821561813, 0.06289716809988022, 0.06104455515742302, 0.09186310321092606, 0.0997251346707344, 0.10666058957576752, 0.16652828454971313, 0.015237045474350452, 0.3601211607456207, 0.14902150630950928, 0.0848488137125969, 0.11602615565061569, 0.07866770774126053, 0.0799148827791214, 0.073338583111763, 0.04720105603337288, 0.26667433977127075, 0.30960601568222046, 0.141238734126091, 0.0960114449262619, 0.08095534890890121, 0.4434073567390442, 0.1160229742527008, 0.07830934226512909, 0.10345075279474258, 0.14920122921466827, 0.15763506293296814, 0.4100106358528137, 0.0958280935883522, 0.19288676977157593, 0.18707478046417236, 0.07117308676242828, 0.06048605591058731, 0.07488881796598434, 0.06586901098489761, 0.09653166681528091, 0.07533133029937744, 0.08797804266214371, 0.08866403996944427, 0.08774711936712265, 0.09488797932863235, 0.091368667781353, 0.0834789127111435, 0.08644090592861176, 0.09988042712211609, 0.07703724503517151, 0.08908235281705856, 0.1089574322104454, 0.09157336503267288, 0.0878322422504425, 0.09460831433534622, 0.09586820006370544, 0.115576833486557, 0.04242913797497749, 0.10826477408409119, 0.002352032344788313, 0.0071068620309233665, 0.006027356721460819, 0.007880155928432941, 0.022938665002584457, 0.030800627544522285, 0.03773611783981323, 0.09760395437479019, 0.08416152745485306, 0.2912009060382843, 0.21794593334197998, 0.015924211591482162, 0.04710172489285469, 0.009742900729179382, 0.01099039614200592, 0.004413985647261143, 0.021724143996834755, 0.19775117933750153, 0.24068394303321838, 0.0723143219947815, 0.027086960151791573, 0.012030740268528461, 0.3744916617870331, 0.047101013362407684, 0.009385135024785995, 0.03452632203698158, 0.08027680218219757, 0.0887107402086258, 0.3410928249359131, 0.026903560385107994, 0.26181119680404663, 0.2559990882873535, 0.002249209675937891, 0.008438537828624249, 0.005964293610304594, 0.0030548081267625093, 0.02760719321668148, 0.0064069475047290325, 0.01905352994799614, 0.01973956637084484, 0.01882249489426613, 0.02596348337829113, 0.022444263100624084, 0.014554421417415142, 0.017516450956463814, 0.030955957248806953, 0.008112626150250435, 0.02015777863562107, 0.040032919496297836, 0.02264881320297718, 0.018907800316810608, 0.02568376436829567, 0.026943685486912727, 0.04665234312415123, 0.026495514437556267, 0.039340317249298096, 0.004754869733005762, 0.008379173465073109, 0.01023172028362751, 0.020586950704455376, 0.028448930010199547, 0.03538433834910393, 0.09525220096111298, 0.08651332557201385, 0.28884926438331604, 0.220297709107399, 0.013572467491030693, 0.04474999010562897, 0.00739155663177371, 0.008638792671263218, 0.0020634939428418875, 0.02407587505877018, 0.1953994333744049, 0.23833224177360535, 0.06996256113052368, 0.024735208600759506, 0.009679028764367104, 0.37214013934135437, 0.04474957287311554, 0.007033887784928083, 0.032174501568078995, 0.07792504131793976, 0.08635897934436798, 0.3387412428855896, 0.024551842361688614, 0.26416298747062683, 0.2583508789539337, 0.00010571598977549002, 0.010790283791720867, 0.003612951375544071, 0.005407039541751146, 0.02525535598397255, 0.004055050201714039, 0.016701899468898773, 0.01738795079290867, 0.016470899805426598, 0.02361169271171093, 0.02009252831339836, 0.012202758342027664, 0.015164749696850777, 0.02860426716506481, 0.005761279258877039, 0.0178061630576849, 0.03768114000558853, 0.020297102630138397, 0.016555948182940483, 0.02333204075694084, 0.024592017754912376, 0.044300634413957596, 0.028847232460975647, 0.0369885116815567, 0.013134334236383438, 0.014986958354711533, 0.015831535682082176, 0.023693514987826347, 0.030629068613052368, 0.09049686044454575, 0.09126859903335571, 0.2840941846370697, 0.22505302727222443, 0.008816992864012718, 0.03999463468790054, 0.0026358426548540592, 0.0038832942955195904, 0.0026924738194793463, 0.028831150382757187, 0.19064417481422424, 0.23357704281806946, 0.06520720571279526, 0.01997985690832138, 0.00492346053943038, 0.3673854172229767, 0.03999491408467293, 0.0022804616019129753, 0.027419190853834152, 0.07316972315311432, 0.08160365372896194, 0.3339863419532776, 0.019796477630734444, 0.26891830563545227, 0.26310619711875916, 0.004858336877077818, 0.015545523725450039, 0.0011434933403506875, 0.010162491351366043, 0.020500000566244125, 0.00069857930066064, 0.011946374550461769, 0.012632360681891441, 0.011715411208570004, 0.018856307491660118, 0.015337079763412476, 0.007447539828717709, 0.010409492067992687, 0.023848896846175194, 0.0010047655086964369, 0.01305053848773241, 0.03292585164308548, 0.015541689470410347, 0.011800638400018215, 0.01857665926218033, 0.019836707040667534, 0.039545271545648575, 0.033602502197027206, 0.032233208417892456, 0.0018522938480600715, 0.028965923935174942, 0.03682797774672508, 0.04376344010233879, 0.10363122820854187, 0.07813425362110138, 0.29722756147384644, 0.2119186371564865, 0.021951623260974884, 0.05312897264957428, 0.015770355239510536, 0.017017537727952003, 0.010441472753882408, 0.015697192400693893, 0.2037782222032547, 0.24671083688735962, 0.07834158837795258, 0.03311425819993019, 0.01805805414915085, 0.38051778078079224, 0.053128063678741455, 0.015412555076181889, 0.04055357724428177, 0.08630409836769104, 0.09473799914121628, 0.34711918234825134, 0.03293094038963318, 0.25578388571739197, 0.24997183680534363, 0.008276061154901981, 0.002411467954516411, 0.011991661041975021, 0.0029707259964197874, 0.033634524792432785, 0.012434256263077259, 0.025080770254135132, 0.02576681412756443, 0.02484985440969467, 0.03199074789881706, 0.028471510857343674, 0.020581701770424843, 0.023543832823634148, 0.036983273923397064, 0.01414001639932394, 0.02618522010743618, 0.046060238033533096, 0.028676196932792664, 0.024935008957982063, 0.03171109780669212, 0.03297107666730881, 0.0526796355843544, 0.020468082278966904, 0.04536759853363037, 0.030818644911050797, 0.03868059441447258, 0.04561605304479599, 0.10548382997512817, 0.07628163695335388, 0.2990800738334656, 0.2100660502910614, 0.023804258555173874, 0.05498161539435387, 0.017623208463191986, 0.01887032948434353, 0.01229415275156498, 0.013844894245266914, 0.2056308090686798, 0.24856337904930115, 0.08019420504570007, 0.03496696427464485, 0.019910937175154686, 0.38237011432647705, 0.054980531334877014, 0.017265183851122856, 0.04240630194544792, 0.08815672248601913, 0.09659060835838318, 0.3489716053009033, 0.034783560782670975, 0.25393131375312805, 0.24811922013759613, 0.01012871041893959, 0.0005660167662426829, 0.013844355940818787, 0.004824480507522821, 0.03548715263605118, 0.014286920428276062, 0.026933521032333374, 0.027619536966085434, 0.026702584698796272, 0.03384343162178993, 0.030324216932058334, 0.022434385493397713, 0.025396492332220078, 0.03883596509695053, 0.015992840752005577, 0.028037799522280693, 0.04791290685534477, 0.030528929084539413, 0.026787688955664635, 0.03356378525495529, 0.0348237007856369, 0.05453234165906906, 0.01861562207341194, 0.04722023010253906, 0.007862171158194542, 0.014797469601035118, 0.0746653601527214, 0.10710012912750244, 0.26826369762420654, 0.24088460206985474, 0.007013998925685883, 0.024163100868463516, 0.01319531537592411, 0.011948245577514172, 0.018524546176195145, 0.044662680476903915, 0.1748129278421402, 0.2177460789680481, 0.04937566816806793, 0.004148595035076141, 0.01090788934379816, 0.35155603289604187, 0.024167416617274284, 0.01355447806417942, 0.011587842367589474, 0.0573381669819355, 0.06577213108539581, 0.3181564509868622, 0.003964936826378107, 0.284749835729599, 0.27893775701522827, 0.020690107718110085, 0.031377118080854416, 0.016974249854683876, 0.02599402703344822, 0.004668291658163071, 0.016531741246581078, 0.0038852125871926546, 0.0031995465978980064, 0.00411568908020854, 0.0030241673812270164, 0.0004995942581444979, 0.008384507149457932, 0.0054225195199251175, 0.008017705753445625, 0.014826016500592232, 0.0027802838012576103, 0.01709442026913166, 0.0002927143359556794, 0.004030631389468908, 0.002745225327089429, 0.004005134105682373, 0.02371370978653431, 0.049434032291173935, 0.016401657834649086, 0.006935753393918276, 0.0668034479022026, 0.11496217548847198, 0.2604026794433594, 0.2487465739250183, 0.014876184985041618, 0.016301129013299942, 0.02105739340186119, 0.019810304045677185, 0.026386607438325882, 0.05252457410097122, 0.16695134341716766, 0.20988473296165466, 0.04151373356580734, 0.0037141283974051476, 0.018769873306155205, 0.34369581937789917, 0.016308898106217384, 0.021416034549474716, 0.0037266449071466923, 0.049476251006126404, 0.05791025608778, 0.31029587984085083, 0.003897179616615176, 0.29261183738708496, 0.28679969906806946, 0.02855212613940239, 0.039239101111888885, 0.024836434051394463, 0.03385608643293381, 0.003193136304616928, 0.024393759667873383, 0.011747166514396667, 0.011061180382966995, 0.011977829039096832, 0.004836819600313902, 0.008356691338121891, 0.016246361657977104, 0.013284368440508842, 0.00016148384020198137, 0.022687843069434166, 0.01064254343509674, 0.009232462383806705, 0.008151792921125889, 0.011892931535840034, 0.005116770509630442, 0.003856823081150651, 0.015851877629756927, 0.05729605257511139, 0.008539688773453236, 0.059867989271879196, 0.1218976303935051, 0.2534676492214203, 0.2556820511817932, 0.021811679005622864, 0.009365764446556568, 0.027992920950055122, 0.026745658367872238, 0.03332206606864929, 0.05946005508303642, 0.16001597046852112, 0.20294949412345886, 0.03457828611135483, 0.01064919214695692, 0.02570522204041481, 0.3367612659931183, 0.009384440258145332, 0.02835160121321678, 0.0032105883583426476, 0.04254075884819031, 0.05097479000687599, 0.30336108803749084, 0.010832665488123894, 0.2995472848415375, 0.29373517632484436, 0.03548762574791908, 0.04617457836866379, 0.03177189081907272, 0.04079153388738632, 0.01012889388948679, 0.031329233199357986, 0.018682541325688362, 0.01799657568335533, 0.0189135130494833, 0.011772509664297104, 0.015292078256607056, 0.02318171225488186, 0.020219778642058372, 0.006780673284083605, 0.02962343767285347, 0.017578231170773506, 0.0022967392578721046, 0.015087293460965157, 0.018828431144356728, 0.01205239538103342, 0.010792355053126812, 0.008916356600821018, 0.06423155218362808, 0.0016044237418100238, 0.18176530301570892, 0.1936037391424179, 0.3155497908592224, 0.081679567694664, 0.05050232261419296, 0.08786080032587051, 0.08661352843046188, 0.09318975359201431, 0.11932796239852905, 0.10014907270669937, 0.14308375120162964, 0.02528977580368519, 0.07051713764667511, 0.08557305485010147, 0.27690190076828003, 0.05051471292972565, 0.08821949362754822, 0.06307805329561234, 0.0173273216933012, 0.008893243037164211, 0.24349962174892426, 0.07070034742355347, 0.35941487550735474, 0.3536030352115631, 0.09535545110702515, 0.10604234784841537, 0.09163964539766312, 0.1006593182682991, 0.06999678909778595, 0.09119706600904465, 0.07855037599802017, 0.0778644010424614, 0.0787813737988472, 0.0716404840350151, 0.07515975832939148, 0.08304963260889053, 0.08008768409490585, 0.06664812564849854, 0.08949123322963715, 0.07744601368904114, 0.057571232318878174, 0.07495524734258652, 0.07869621366262436, 0.07192021608352661, 0.07066026329994202, 0.05095167085528374, 0.12409914284944534, 0.058263737708330154, 0.3753572404384613, 0.13378450274467468, 0.10008587688207626, 0.13126319646835327, 0.0939047634601593, 0.09515193104743958, 0.08857563883066177, 0.06243816018104553, 0.28191110491752625, 0.3248424828052521, 0.15647578239440918, 0.11124853789806366, 0.09619241207838058, 0.45864245295524597, 0.1312599927186966, 0.09354642778635025, 0.11868784576654434, 0.16443827748298645, 0.17287206649780273, 0.4252461791038513, 0.11106511950492859, 0.17764967679977417, 0.17183789610862732, 0.08641015738248825, 0.07572311162948608, 0.09012588113546371, 0.08110605180263519, 0.11176873743534088, 0.09056840091943741, 0.10321510583162308, 0.10390111058950424, 0.10298419743776321, 0.11012504994869232, 0.10660576075315475, 0.09871598333120346, 0.10167801380157471, 0.11511749774217606, 0.09227429330348969, 0.10431942343711853, 0.12419448792934418, 0.10681044310331345, 0.10306931287050247, 0.10984540730714798, 0.1111052930355072, 0.13081388175487518, 0.057666175067424774, 0.12350182980298996, 0.5091387033462524, 0.27527740597724915, 0.2441023737192154, 0.2814585268497467, 0.28021106123924255, 0.2867864966392517, 0.31292468309402466, 0.09345811605453491, 0.05052254721522331, 0.2188919186592102, 0.26411616802215576, 0.2791706323623657, 0.08330748975276947, 0.24411845207214355, 0.2818180024623871, 0.25667816400527954, 0.21093016862869263, 0.20249581336975098, 0.04990037530660629, 0.2642988860607147, 0.5530012845993042, 0.5471927523612976, 0.2889527976512909, 0.29963842034339905, 0.2852368950843811, 0.2942557632923126, 0.2635956108570099, 0.28479424118995667, 0.2721484899520874, 0.271462619304657, 0.2723798155784607, 0.2652391493320465, 0.26875802874565125, 0.276647686958313, 0.2736862301826477, 0.2602473199367523, 0.283088743686676, 0.2710440754890442, 0.25117138028144836, 0.268554151058197, 0.27229440212249756, 0.26551905274391174, 0.2642590403556824, 0.24455176293849945, 0.3176935017108917, 0.2518634498119354, 0.23387032747268677, 0.2650476396083832, 0.22768914699554443, 0.2289363443851471, 0.22236008942127228, 0.1962222158908844, 0.4156951308250427, 0.4586256742477417, 0.2902602553367615, 0.2450329214334488, 0.2299768179655075, 0.592418909072876, 0.2650430202484131, 0.22733069956302643, 0.2524721622467041, 0.29822272062301636, 0.3066565692424774, 0.5590250492095947, 0.2448495626449585, 0.04386589676141739, 0.03805403783917427, 0.2201945036649704, 0.20950749516487122, 0.22391025722026825, 0.2148905098438263, 0.2455531507730484, 0.22435283660888672, 0.23699951171875, 0.23768551647663116, 0.23676858842372894, 0.24390946328639984, 0.24039016664028168, 0.2325003296136856, 0.23546235263347626, 0.24890188872814178, 0.22605867683887482, 0.23810386657714844, 0.2579788863658905, 0.2405948042869568, 0.2368537336587906, 0.2436298131942749, 0.24488969147205353, 0.2645982801914215, 0.19145064055919647, 0.2572862505912781, 0.03117728792130947, 0.00618084566667676, 0.004933664575219154, 0.011510265991091728, 0.03764840215444565, 0.18182699382305145, 0.2247600108385086, 0.05638991296291351, 0.011162593960762024, 0.003893354209139943, 0.3585692048072815, 0.031179556623101234, 0.006540736649185419, 0.01860211044549942, 0.06435242295265198, 0.072786346077919, 0.3251698613166809, 0.01097920536994934, 0.27773556113243103, 0.2719234824180603, 0.013675961643457413, 0.02436281554400921, 0.00995995756238699, 0.01897977478802204, 0.011682773008942604, 0.009517375379800797, 0.0031289076432585716, 0.0038155517540872097, 0.002898366656154394, 0.010038938373327255, 0.0065199146047234535, 0.001371594495140016, 0.0015927719650790095, 0.015031510032713413, 0.007811784744262695, 0.004233482293784618, 0.02410850115120411, 0.006724678445607424, 0.0029832397121936083, 0.009759328328073025, 0.01101917028427124, 0.030727973207831383, 0.042419783771038055, 0.023415952920913696, 0.03735850006341934, 0.03611131012439728, 0.04268757998943329, 0.06882568448781967, 0.15065038204193115, 0.19358401000499725, 0.02521265484392643, 0.02001478523015976, 0.035070739686489105, 0.32739657163619995, 0.0007117860950529575, 0.03771720826625824, 0.012575908564031124, 0.03317514806985855, 0.04160914942622185, 0.293996125459671, 0.020198026672005653, 0.30891284346580505, 0.3031007945537567, 0.044853199273347855, 0.055540114641189575, 0.04113742336630821, 0.0501570850610733, 0.019494498148560524, 0.04069484397768974, 0.028048094362020493, 0.027362067252397537, 0.028278978541493416, 0.021138088777661324, 0.024657446891069412, 0.03254736587405205, 0.029585370793938637, 0.016145961359143257, 0.03898899629712105, 0.026943685486912727, 0.007069283630698919, 0.024452941492199898, 0.02819388173520565, 0.021417861804366112, 0.020157963037490845, 0.00045264881919138134, 0.07359705865383148, 0.007761790882796049, 0.0012463731691241264, 0.005328966770321131, 0.03146715834736824, 0.18800824880599976, 0.23094123601913452, 0.06257113069295883, 0.017343759536743164, 0.002286986680701375, 0.36475005745887756, 0.03735882416367531, 0.00036108886706642807, 0.024782979860901833, 0.0705336183309555, 0.07896757125854492, 0.3313508629798889, 0.017160434275865555, 0.27155444025993347, 0.2657422721385956, 0.007494411431252956, 0.01818171702325344, 0.003779254388064146, 0.012798476964235306, 0.017863918095827103, 0.003336340421810746, 0.009310412220656872, 0.009996172040700912, 0.009079274721443653, 0.016220200806856155, 0.012701179832220078, 0.0048113358207046986, 0.007773301098495722, 0.02121276780962944, 0.0016309068305417895, 0.010414679534733295, 0.03028973750770092, 0.012905435636639595, 0.009164627641439438, 0.015940578654408455, 0.017200548201799393, 0.03690911456942558, 0.036238644272089005, 0.029597079381346703, 0.006575953681021929, 0.032714445143938065, 0.18676087260246277, 0.22969380021095276, 0.06132390350103378, 0.016096627339720726, 0.0010411817347630858, 0.36350250244140625, 0.03611236810684204, 0.001610217965207994, 0.023535918444395065, 0.06928638368844986, 0.07772032171487808, 0.33010333776474, 0.015913212671875954, 0.27280160784721375, 0.26698949933052063, 0.008741888217628002, 0.01942884363234043, 0.0050260513089597225, 0.014045647345483303, 0.016616813838481903, 0.004583329893648624, 0.008063111454248428, 0.008749129250645638, 0.007832263596355915, 0.014973032288253307, 0.01145397499203682, 0.003564683021977544, 0.006526196841150522, 0.01996549405157566, 0.0028777283150702715, 0.009167268872261047, 0.029042603448033333, 0.01165867317467928, 0.007917415350675583, 0.014693508855998516, 0.01595342718064785, 0.035661980509757996, 0.03748582303524017, 0.028349827975034714, 0.026138514280319214, 0.19333681464195251, 0.23626954853534698, 0.067900151014328, 0.022672897204756737, 0.007616688497364521, 0.37007731199264526, 0.04268821328878403, 0.004972773604094982, 0.030112361535429955, 0.07586264610290527, 0.08429652452468872, 0.3366784453392029, 0.02248944714665413, 0.26622527837753296, 0.260413259267807, 0.0021665331441909075, 0.012852647341787815, 0.0015501007437705994, 0.00746951624751091, 0.023193039000034332, 0.0019937113393098116, 0.014639534056186676, 0.015325537882745266, 0.014408563263714314, 0.021549386903643608, 0.018030181527137756, 0.010140473023056984, 0.013102672062814236, 0.026541942730545998, 0.003699052846059203, 0.015743639320135117, 0.035618916153907776, 0.01823480799794197, 0.014493633061647415, 0.021269766613841057, 0.022529663518071175, 0.04223822429776192, 0.030909471213817596, 0.03492613881826401, 0.21947529911994934, 0.26240798830986023, 0.09403824061155319, 0.04881083965301514, 0.03375503420829773, 0.3962145745754242, 0.06882218271493912, 0.031108595430850983, 0.05625004693865776, 0.10200075805187225, 0.11043475568294525, 0.36281618475914, 0.04862763360142708, 0.24008767306804657, 0.234275221824646, 0.02397252433001995, 0.013286611996591091, 0.027688441798090935, 0.018668977543711662, 0.0493311733007431, 0.028131049126386642, 0.04077756032347679, 0.04146363213658333, 0.04054655134677887, 0.047687482088804245, 0.04416828975081444, 0.03627840429544449, 0.039240241050720215, 0.052679914981126785, 0.02983676642179489, 0.041881948709487915, 0.061756812036037445, 0.044372767210006714, 0.040631815791130066, 0.04740777984261513, 0.048667680472135544, 0.0683763176202774, 0.004777146503329277, 0.06106426194310188, 0.04293587803840637, 0.12543846666812897, 0.170664981007576, 0.18572042882442474, 0.17676259577274323, 0.1506631225347519, 0.18836729228496552, 0.16322629153728485, 0.1174762174487114, 0.10904183983802795, 0.14335723221302032, 0.17084795236587524, 0.4595593810081482, 0.45374882221221924, 0.19550281763076782, 0.20618924498558044, 0.19178692996501923, 0.20080631971359253, 0.17014451324939728, 0.19134430587291718, 0.1786978840827942, 0.178011953830719, 0.17892906069755554, 0.17178817093372345, 0.17530730366706848, 0.18319717049598694, 0.18023541569709778, 0.1667959839105606, 0.18963861465454102, 0.17759348452091217, 0.1577194184064865, 0.1751030832529068, 0.17884376645088196, 0.17206798493862152, 0.17080798745155334, 0.15109975636005402, 0.22424545884132385, 0.15841174125671387, 0.16837267577648163, 0.2135983258485794, 0.22865337133407593, 0.13382872939109802, 0.19359822571277618, 0.2313004732131958, 0.20615990459918976, 0.16041062772274017, 0.15197622776031494, 0.10042247921228409, 0.21378116309642792, 0.5024892687797546, 0.4966795742511749, 0.23843570053577423, 0.2491217851638794, 0.23471978306770325, 0.24373896420001984, 0.21307779848575592, 0.23427714407444, 0.2216309905052185, 0.2209450751543045, 0.22186222672462463, 0.2147214263677597, 0.21824043989181519, 0.22613023221492767, 0.22316862642765045, 0.2097293734550476, 0.2325715273618698, 0.2205265760421753, 0.200653076171875, 0.21803638339042664, 0.22177688777446747, 0.21500127017498016, 0.213741272687912, 0.1940333992242813, 0.267177551984787, 0.2013452649116516, 0.04522741958498955, 0.06028342619538307, 0.3021882176399231, 0.02522890269756317, 0.06292976438999176, 0.037788305431604385, 0.007962456904351711, 0.016396718099713326, 0.26878678798675537, 0.04541068896651268, 0.33412542939186096, 0.328313410282135, 0.07006578147411346, 0.08075276762247086, 0.06634999066591263, 0.075369693338871, 0.044707074761390686, 0.06590742617845535, 0.053260721266269684, 0.052574727684259415, 0.05349166318774223, 0.046350765973329544, 0.049870092421770096, 0.05775996297597885, 0.0547979474067688, 0.04135842248797417, 0.06420158594846725, 0.05215635523200035, 0.032281480729579926, 0.04966551810503006, 0.05340652912855148, 0.04663049802184105, 0.04537055641412735, 0.025661999359726906, 0.098809614777565, 0.03297407180070877, 0.015056150034070015, 0.34740906953811646, 0.020019857212901115, 0.01770230010151863, 0.007439532317221165, 0.053189922124147415, 0.0616239458322525, 0.31400924921035767, 0.00019301011343486607, 0.28889819979667664, 0.28308603167533875, 0.024838384240865707, 0.035525448620319366, 0.021122662350535393, 0.0301424078643322, 0.0005179004510864615, 0.02068011276423931, 0.00803348794579506, 0.007347578182816505, 0.008264124393463135, 0.001123776426538825, 0.004643086809664965, 0.012532733380794525, 0.009570460766553879, 0.003869840642437339, 0.01897427812218666, 0.006929304916411638, 0.012946072965860367, 0.004437973722815514, 0.008179394528269768, 0.00140380859375, 0.00014950499462429434, 0.019565552473068237, 0.05358247086405754, 0.012253481894731522, 0.3624621629714966, 0.03507203981280327, 0.002648531924933195, 0.0224955752491951, 0.06824590265750885, 0.07667984813451767, 0.32906296849250793, 0.014872678555548191, 0.27384209632873535, 0.2680300176143646, 0.009782585315406322, 0.02046944759786129, 0.006066783796995878, 0.01508618239313364, 0.015576167032122612, 0.005623852368444204, 0.0070227570831775665, 0.007708573713898659, 0.006791652645915747, 0.013932603411376476, 0.010413249023258686, 0.0025239347014576197, 0.00548569904640317, 0.018925130367279053, 0.003918628208339214, 0.008127078413963318, 0.028002101927995682, 0.010618012398481369, 0.006876687984913588, 0.013653061352670193, 0.014912950806319714, 0.034621462225914, 0.03852628916501999, 0.027309395372867584, 0.3274161219596863, 0.365109920501709, 0.3399718701839447, 0.29422715306282043, 0.28579309582710266, 0.03340747952461243, 0.34759148955345154, 0.6362790465354919, 0.6304727792739868, 0.37224385142326355, 0.38292837142944336, 0.3685280382633209, 0.377546101808548, 0.34688836336135864, 0.3680853843688965, 0.35544055700302124, 0.354754775762558, 0.35567203164100647, 0.3485318124294281, 0.3520503044128418, 0.3599395453929901, 0.35697847604751587, 0.34354040026664734, 0.36638009548187256, 0.3543361723423004, 0.334465354681015, 0.3518467843532562, 0.35558652877807617, 0.3488117754459381, 0.34755176305770874, 0.3278459906578064, 0.40098193287849426, 0.3351571261882782, 0.03771582618355751, 0.012584496289491653, 0.033189013600349426, 0.0416230671107769, 0.29401418566703796, 0.020204665139317513, 0.30890876054763794, 0.30309540033340454, 0.04485228657722473, 0.05553917586803436, 0.041137512773275375, 0.05015656724572182, 0.01950061321258545, 0.04069520905613899, 0.028051016852259636, 0.0273650623857975, 0.028281085193157196, 0.02114355005323887, 0.024661827832460403, 0.032548509538173676, 0.02958637848496437, 0.016154035925865173, 0.03898919001221657, 0.026947280392050743, 0.007092432118952274, 0.02445537969470024, 0.02819652482867241, 0.021422557532787323, 0.020163876935839653, 0.000832408550195396, 0.07359569519758224, 0.007786229718476534, 0.0251415204256773, 0.07089225202798843, 0.07932630181312561, 0.331710547208786, 0.017519323155283928, 0.2711960971355438, 0.2653837502002716, 0.007136677857488394, 0.017823833972215652, 0.003421781351789832, 0.012440845370292664, 0.01822264865040779, 0.002980740973725915, 0.009669401682913303, 0.010355491191148758, 0.009437977336347103, 0.016578994691371918, 0.013059955090284348, 0.005170726217329502, 0.008131889626383781, 0.021571416407823563, 0.0012759121600538492, 0.010773872025310993, 0.030648279935121536, 0.013264303095638752, 0.009523635730147362, 0.016299357637763023, 0.017559252679347992, 0.03726784884929657, 0.03588062524795532, 0.029955703765153885, 0.04575080797076225, 0.05418490245938301, 0.3065716624259949, 0.007623044308274984, 0.2963374853134155, 0.2905252277851105, 0.0322776734828949, 0.04296484962105751, 0.028561975806951523, 0.037581801414489746, 0.006919082719832659, 0.0281195268034935, 0.015472742728888988, 0.014786766842007637, 0.015703480690717697, 0.008562778122723103, 0.012082494795322418, 0.019972024485468864, 0.017009874805808067, 0.0035709477961063385, 0.026413628831505775, 0.014368562959134579, 0.005507049150764942, 0.011877259239554405, 0.015618561767041683, 0.008842728100717068, 0.007582866121083498, 0.012126658111810684, 0.06102178990840912, 0.004815205931663513, 0.00843445397913456, 0.26082542538642883, 0.053373176604509354, 0.34208792448043823, 0.3362759053707123, 0.07802828401327133, 0.08871524780988693, 0.07431250065565109, 0.08333221077919006, 0.05266959220170975, 0.07386993616819382, 0.06122322008013725, 0.060537245124578476, 0.06145418807864189, 0.05431326478719711, 0.05783260613679886, 0.06572245061397552, 0.06276046484708786, 0.04932093992829323, 0.07216408103704453, 0.06011885404586792, 0.0402439720928669, 0.05762801691889763, 0.06136905029416084, 0.054593004286289215, 0.053333062678575516, 0.033624470233917236, 0.10677211731672287, 0.04093652963638306, 0.25239118933677673, 0.061807114630937576, 0.35052162408828735, 0.3447098135948181, 0.08646225929260254, 0.09714910387992859, 0.08274643123149872, 0.0917661115527153, 0.06110355257987976, 0.08230386674404144, 0.06965716183185577, 0.06897120922803879, 0.0698881596326828, 0.06274724006652832, 0.06626652926206589, 0.07415643334388733, 0.07119446992874146, 0.057754918932914734, 0.08059802651405334, 0.06855277717113495, 0.04867807403206825, 0.06606203317642212, 0.06980298459529877, 0.06302699446678162, 0.06176704913377762, 0.04205847159028053, 0.11520589888095856, 0.04937055706977844, 0.3141917586326599, 0.6028863787651062, 0.5970790982246399, 0.338844895362854, 0.349529892206192, 0.3351290225982666, 0.3441474437713623, 0.31348860263824463, 0.33468636870384216, 0.3220410943031311, 0.32135528326034546, 0.32227250933647156, 0.3151320815086365, 0.3186507523059845, 0.3265402019023895, 0.32357895374298096, 0.3101404905319214, 0.3329809606075287, 0.3209367096424103, 0.30106502771377563, 0.318447083234787, 0.32218703627586365, 0.3154120147228241, 0.3141520023345947, 0.2944455146789551, 0.3675841689109802, 0.30175691843032837, 0.28871479630470276, 0.28290271759033203, 0.024655181914567947, 0.03534209728240967, 0.020939329639077187, 0.02995906211435795, 0.0007012405549176037, 0.02049681916832924, 0.00785007979720831, 0.0071642897091805935, 0.008080879226326942, 0.0009396242676302791, 0.004459744784981012, 0.012349479831755161, 0.009387318044900894, 0.00405229302123189, 0.018790999427437782, 0.006745696533471346, 0.01312951184809208, 0.004255424253642559, 0.007996071130037308, 0.0012191763380542397, 0.0, 0.019748810678720474, 0.05339903011918068, 0.012436652556061745, 0.005840270314365625, 0.26405981183052063, 0.25337275862693787, 0.2677755355834961, 0.25875574350357056, 0.28941839933395386, 0.268218070268631, 0.28086477518081665, 0.2815507650375366, 0.2806338667869568, 0.2877747118473053, 0.28425538539886475, 0.27636563777923584, 0.2793276607990265, 0.29276713728904724, 0.26992398500442505, 0.2819691002368927, 0.30184417963027954, 0.2844601273536682, 0.28071898221969604, 0.28749507665634155, 0.288754940032959, 0.30846351385116577, 0.23531576991081238, 0.30115148425102234, 0.25824764370918274, 0.24756070971488953, 0.261963427066803, 0.2529436945915222, 0.28360629081726074, 0.26240599155426025, 0.27505266666412354, 0.2757386863231659, 0.2748217284679413, 0.2819626033306122, 0.278443306684494, 0.27055346965789795, 0.2735154628753662, 0.28695499897003174, 0.26411181688308716, 0.276157021522522, 0.29603198170661926, 0.27864789962768555, 0.27490684390068054, 0.28168293833732605, 0.28294283151626587, 0.30265146493911743, 0.22950395941734314, 0.2953393757343292, 0.010687428526580334, 0.003716134000569582, 0.005303740967065096, 0.025358619168400764, 0.0041589089669287205, 0.01680496335029602, 0.017491018399596214, 0.01657405123114586, 0.023714886978268623, 0.020195811986923218, 0.012305964715778828, 0.015267941169440746, 0.02870742417871952, 0.005864141508936882, 0.017909320071339607, 0.037784360349178314, 0.020400265231728554, 0.016659243032336235, 0.023435354232788086, 0.02469518966972828, 0.04440382122993469, 0.02874418906867504, 0.037091754376888275, 0.014403003267943859, 0.005382871720939875, 0.03604564070701599, 0.014845476485788822, 0.02749205380678177, 0.02817808836698532, 0.027261201292276382, 0.03440196067094803, 0.030882703140378, 0.02299300581216812, 0.025954945012927055, 0.03939444571733475, 0.016551222652196884, 0.028596388176083565, 0.04847148433327675, 0.031087452545762062, 0.02734633907675743, 0.03412231057882309, 0.0353822335600853, 0.05509081482887268, 0.018057022243738174, 0.047778792679309845, 0.009019583463668823, 0.021642880514264107, 0.0004485149693209678, 0.013089301995933056, 0.013775433413684368, 0.012858298607170582, 0.01999923773109913, 0.016479944810271263, 0.008590142242610455, 0.011552263982594013, 0.0249917171895504, 0.0021492696832865477, 0.014193528331816196, 0.03406860679388046, 0.016684604808688164, 0.012943482957780361, 0.019719550386071205, 0.020979497581720352, 0.04068802297115326, 0.032459743320941925, 0.033376019448041916, 0.03066255897283554, 0.009462220594286919, 0.02210896834731102, 0.02279505878686905, 0.021878017112612724, 0.029018864035606384, 0.025499550625681877, 0.017609884962439537, 0.020571835339069366, 0.034011371433734894, 0.011168266646564007, 0.02321326732635498, 0.04308835789561272, 0.02570428140461445, 0.02196316048502922, 0.028739329427480698, 0.029999198392033577, 0.04970772936940193, 0.023439964279532433, 0.04239566996693611, 0.02120029553771019, 0.008553637191653252, 0.007867618463933468, 0.008784187026321888, 0.0016411534743383527, 0.005162795074284077, 0.013052821159362793, 0.010090756230056286, 0.0033486003521829844, 0.019494498148560524, 0.007449040189385414, 0.012425714172422886, 0.004958143923431635, 0.008699383586645126, 0.0019233338534832, 0.0006630115094594657, 0.019045023247599602, 0.05410259589552879, 0.011732887476682663, 0.012646655552089214, 0.013332654722034931, 0.012415817007422447, 0.019556600600481033, 0.016037503257393837, 0.008147679269313812, 0.011109739542007446, 0.024549109861254692, 0.0017068031011149287, 0.013750937767326832, 0.033626049757003784, 0.016242004930973053, 0.012501036748290062, 0.019277062267065048, 0.02053694613277912, 0.04024554789066315, 0.03290236368775368, 0.03293342888355255, 0.000685117905959487, 0.0002200653834734112, 0.0069093843922019005, 0.0033911606296896935, 0.004499661270529032, 0.001538037438876927, 0.011902324855327606, 0.010940967127680779, 0.001103707356378436, 0.02097940817475319, 0.0035948618315160275, 0.00013647876039613038, 0.006630396004766226, 0.007890313863754272, 0.027598826214671135, 0.04554899409413338, 0.02028673142194748, 0.00091552734375, 0.00622349139302969, 0.0027055859100073576, 0.005185115151107311, 0.002223389456048608, 0.011216527782380581, 0.011626997031271458, 0.0004184359568171203, 0.020293431356549263, 0.0029099115636199713, 0.0008301679044961929, 0.005944272968918085, 0.007204216904938221, 0.026912836357951164, 0.04623500630259514, 0.019600840285420418, 0.007140330504626036, 0.0036211905535310507, 0.004268099088221788, 0.0013062093639746308, 0.01213341485708952, 0.010709887370467186, 0.0013344244798645377, 0.021210134029388428, 0.0038253027014434338, 8.63167442730628e-05, 0.006860959809273481, 0.008120887912809849, 0.02782975509762764, 0.04531810060143471, 0.0205176193267107, 0.003518929472193122, 0.01140916720032692, 0.008447142317891121, 0.0049925860948860645, 0.017850670963525772, 0.0058050816878676414, 0.014069232158362865, 0.0033139334991574287, 0.007055304944515228, 0.00027295752079226077, 0.0009784679859876633, 0.020688757300376892, 0.052458927035331726, 0.013376588933169842, 0.007890313863754272, 0.0049283760599792, 0.008511942811310291, 0.014331439509987831, 0.0022853570990264416, 0.017588824033737183, 0.00021143197955098003, 0.0035368807148188353, 0.003240041434764862, 0.004499661270529032, 0.02420811541378498, 0.04893965274095535, 0.016896048560738564, 0.0029625636525452137, 0.016401657834649086, 0.006442028563469648, 0.005603279918432236, 0.025478577241301537, 0.008094467222690582, 0.004353650845587254, 0.011129505932331085, 0.012389535084366798, 0.03209805116057396, 0.04104989767074585, 0.02478598617017269, 0.013439520262181759, 0.0094037726521492, 0.0026421949733048677, 0.022516513243317604, 0.005132036749273539, 0.0013918157201260328, 0.00816731620579958, 0.009427313692867756, 0.02913602627813816, 0.04401193559169769, 0.021823974326252937, 0.022843217477202415, 0.010798049159348011, 0.009077223017811775, 0.008307286538183689, 0.012048067525029182, 0.005272038746625185, 0.004012568388134241, 0.015696480870246887, 0.057451363652944565, 0.008384507149457932, 0.012045130133628845, 0.03192022070288658, 0.014536108821630478, 0.010795116424560547, 0.017571130767464638, 0.018831003457307816, 0.03853967785835266, 0.034608226269483566, 0.031227581202983856, 0.019875075668096542, 0.0024912513326853514, 0.0012478666612878442, 0.005525620188564062, 0.006785890553146601, 0.026494460180401802, 0.04665326327085495, 0.01918233186006546, 0.01738409325480461, 0.021125130355358124, 0.014348974451422691, 0.01308915950357914, 0.006619712337851524, 0.06652837991714478, 0.0006932261167094111, 0.003740613581612706, 0.0030346198473125696, 0.004294637590646744, 0.024003583937883377, 0.04914436861872673, 0.016691524535417557, 0.0067762769758701324, 0.008036037907004356, 0.027744624763727188, 0.045403264462947845, 0.020432470366358757, 0.0012612291611731052, 0.020968575030565262, 0.05217931047081947, 0.013656607829034328, 0.01970868557691574, 0.053439199924468994, 0.012396449223160744, 0.0731477290391922, 0.0073122563771903515, 0.06583569198846817, 0.4311094582080841, 0.3559023141860962, 0.30650758743286133, 0.3734603226184845, 0.37000951170921326, 0.3398175537586212, 0.34699490666389465, 0.33837392926216125, 0.31400740146636963, 0.32152366638183594, 0.5569013953208923, 0.6048096418380737, 0.3678205907344818, 0.6466559171676636, 0.22130350768566132, 0.5728585124015808, 0.36121445894241333, 0.47856467962265015, 0.37678366899490356, 0.04997344687581062, 0.37868931889533997, 0.3690691292285919, 0.35665273666381836, 0.5030995607376099, 0.3122711479663849, 0.3516436815261841, 0.3331504762172699, 0.35929858684539795, 0.06197109445929527, 0.3551281690597534, 0.3679552376270294, 0.346988320350647, 0.04844853654503822, 0.13169468939304352, 0.6559435129165649, 0.6587256789207458, 0.3718210458755493, 0.38671573996543884, 0.0713377520442009, 0.09777473658323288, 0.24547098577022552, 0.5801992416381836, 0.5882564783096313, 0.5643364787101746, 0.33803051710128784, 0.5717176795005798, 0.19629338383674622, 0.5483889579772949, 0.37710562348365784, 0.3488560616970062, 0.36164793372154236, 0.7091869711875916, 0.3221834599971771, 0.0136762335896492, 0.34911254048347473, 0.3125030994415283, 0.6602993607521057, 0.5913339853286743, 0.6522019505500793, 0.44652390480041504, 0.6601226329803467, 0.23061709105968475, 0.02189316600561142, 0.017949732020497322, 0.525569498538971, 0.6036656498908997, 0.101108118891716, 0.34262359142303467, 0.32811108231544495, 0.30215439200401306, 0.33266186714172363, 0.4160184860229492, 0.580093502998352, 0.07566773891448975, 0.12536172568798065, 0.057987768203020096, 0.061469100415706635, 0.09181781113147736, 0.08460516482591629, 0.09328356385231018, 0.11761131137609482, 0.1102801039814949, 0.1266135424375534, 0.17482709884643555, 0.06366145610809326, 0.2169659435749054, 0.21053579449653625, 0.14265382289886475, 0.0703163668513298, 0.047754619270563126, 0.05466719716787338, 0.3812675476074219, 0.052724625915288925, 0.06241512671113014, 0.07491433620452881, 0.07252620160579681, 0.1195693165063858, 0.07998023182153702, 0.09853781759738922, 0.07224304229021072, 0.3692800998687744, 0.07640880346298218, 0.0635387971997261, 0.0846373438835144, 0.3828008472919464, 0.299634724855423, 0.22631113231182098, 0.229119211435318, 0.05966329202055931, 0.04467448219656944, 0.359889417886734, 0.3336524963378906, 0.18614602088928223, 0.15004509687423706, 0.15818125009536743, 0.1340741366147995, 0.09363437443971634, 0.14153814315795898, 0.2355140596628189, 0.11807513982057571, 0.0543358251452446, 0.08269130438566208, 0.0698690190911293, 0.2799455225467682, 0.1096276342868805, 0.41752007603645325, 0.08236110210418701, 0.11926547437906265, 0.23070207238197327, 0.161261647939682, 0.22254973649978638, 0.015496920794248581, 0.23052355647087097, 0.20144560933113098, 0.40929093956947327, 0.41319969296455383, 0.09506134688854218, 0.17369239032268524, 0.3301670551300049, 0.08904474973678589, 0.1036529690027237, 0.12978358566761017, 0.09904495626688004, 0.015102963894605637, 0.14994123578071594, 0.0496993362903595, 0.017679978162050247, 0.014199301600456238, 0.01615622639656067, 0.008942431770265102, 0.017619403079152107, 0.041989702731370926, 0.03461376950144768, 0.20226091146469116, 0.25046366453170776, 0.012006718665361404, 0.2925888001918793, 0.13496555387973785, 0.2182997763156891, 0.00535233411937952, 0.12341773509979248, 0.021002480760216713, 0.3059929609298706, 0.022943049669265747, 0.013252642937004566, 0.0007574263727292418, 0.1481759399175644, 0.04390553757548332, 0.004314973950386047, 0.022874100133776665, 0.0034245019778609276, 0.2939952313899994, 0.0008097228710539639, 0.012129575945436954, 0.008970299735665321, 0.3075248897075653, 0.22428326308727264, 0.30193156003952026, 0.30473795533180237, 0.016006579622626305, 0.030995164066553116, 0.2846079170703888, 0.25829362869262695, 0.11060480028390884, 0.22568902373313904, 0.2338203340768814, 0.20972228050231934, 0.01796964555978775, 0.21718083322048187, 0.159976527094841, 0.19372102618217468, 0.021332988515496254, 0.007050022948533297, 0.00579930329695344, 0.3555442690849304, 0.03396078571677208, 0.3422834277153015, 0.006806446239352226, 0.043609779328107834, 0.306320458650589, 0.23690186440944672, 0.2981707751750946, 0.09116482734680176, 0.30614206194877625, 0.12582938373088837, 0.3340502083301544, 0.33797064423561096, 0.17071695625782013, 0.2493274062871933, 0.254852831363678, 0.013377146795392036, 0.027985934168100357, 0.05411887913942337, 0.02337973192334175, 0.06060001254081726, 0.22558490931987762, 0.0673772320151329, 0.06389725208282471, 0.03354480117559433, 0.04075832664966583, 0.03207988291978836, 0.007919061928987503, 0.015089144930243492, 0.2519325613975525, 0.3001249134540558, 0.06170349568128586, 0.3422381281852722, 0.08534461259841919, 0.2679694592952728, 0.05504978448152542, 0.17310528457164764, 0.07070121169090271, 0.25656160712242126, 0.07263989001512527, 0.06295112520456314, 0.050452858209609985, 0.19785356521606445, 0.005794162396341562, 0.04539161175489426, 0.026825349777936935, 0.05312282219529152, 0.24456018209457397, 0.04895392432808876, 0.06182797998189926, 0.040729522705078125, 0.25809186697006226, 0.17482514679431915, 0.3515786826610565, 0.3543837368488312, 0.06570564210414886, 0.08069337159395218, 0.235179603099823, 0.20881110429763794, 0.06104834005236626, 0.27535685896873474, 0.2834843695163727, 0.25939399003982544, 0.03172994777560234, 0.2668483853340149, 0.1103762686252594, 0.24339231848716736, 0.07103123515844345, 0.04267033934593201, 0.05549562722444534, 0.4051734507083893, 0.01574494130909443, 0.29286989569664, 0.043008700013160706, 0.006109616253525019, 0.35596591234207153, 0.28656646609306335, 0.347818523645401, 0.14085787534713745, 0.35578760504722595, 0.07616209238767624, 0.28463613986968994, 0.2885645627975464, 0.2203962504863739, 0.2989876866340637, 0.20541056990623474, 0.03632458671927452, 0.021717196330428123, 0.004427468404173851, 0.02631995640695095, 0.11028348654508591, 0.2752525806427002, 0.003481679828837514, 0.03383241966366768, 0.026618747040629387, 0.0352972187101841, 0.05964918062090874, 0.05229313299059868, 0.1845845878124237, 0.23278965055942535, 0.005673971958458424, 0.27491772174835205, 0.1526152342557907, 0.20062382519245148, 0.012328799813985825, 0.10573840141296387, 0.0033273957669734955, 0.3235667645931244, 0.005263198632746935, 0.004427468404173851, 0.016926666721701622, 0.13049867749214172, 0.06158389896154404, 0.021992823109030724, 0.04055197164416313, 0.014255073852837086, 0.31157130002975464, 0.018423723056912422, 0.005551851354539394, 0.026649657636880875, 0.3250992000102997, 0.2418735921382904, 0.284261018037796, 0.2870677709579468, 0.001687045325525105, 0.01331601943820715, 0.30218252539634705, 0.27588823437690735, 0.12824316322803497, 0.20801350474357605, 0.21614575386047363, 0.1920458972454071, 0.03564787656068802, 0.19950544834136963, 0.17761746048927307, 0.17604486644268036, 0.0036539623979479074, 0.024709666147828102, 0.011881649494171143, 0.33787843585014343, 0.051640357822179794, 0.3598487377166748, 0.02439849264919758, 0.06128470599651337, 0.28865036368370056, 0.21922710537910461, 0.2805000841617584, 0.0734848603606224, 0.28847193717956543, 0.14349327981472015, 0.351616233587265, 0.3555336892604828, 0.15303902328014374, 0.23165369033813477, 0.27243471145629883, 0.031057000160217285, 0.04566563665866852, 0.07179778814315796, 0.04105838015675545, 0.042923297733068466, 0.20790943503379822, 0.030352704226970673, 0.023138685151934624, 0.031817059963941574, 0.056173767894506454, 0.04881248250603676, 0.18806636333465576, 0.23627132177352905, 0.002197265625, 0.27839913964271545, 0.14914299547672272, 0.20410560071468353, 0.008848203346133232, 0.10922008752822876, 0.006804803851991892, 0.32011234760284424, 0.008744444698095322, 0.0009455526014789939, 0.013445477932691574, 0.13398043811321259, 0.05810380354523659, 0.018511269241571426, 0.03707191348075867, 0.010774390771985054, 0.3081163167953491, 0.014944766648113728, 0.002071601804345846, 0.02316909283399582, 0.3216446340084076, 0.23841522634029388, 0.28774240612983704, 0.290549099445343, 0.0018126516370102763, 0.01679653860628605, 0.2987278401851654, 0.2724289894104004, 0.1247732937335968, 0.2114952653646469, 0.21962743997573853, 0.19552768766880035, 0.032167669385671616, 0.2029872089624405, 0.17414741218090057, 0.17952664196491241, 0.007134067360311747, 0.021231813356280327, 0.008402038365602493, 0.34135931730270386, 0.048159562051296234, 0.35639625787734985, 0.020926959812641144, 0.05780567601323128, 0.2921316921710968, 0.2227087914943695, 0.28398147225379944, 0.07696627825498581, 0.29195326566696167, 0.14001746475696564, 0.34816357493400574, 0.3520817160606384, 0.15652082860469818, 0.23513531684875488, 0.2689783275127411, 0.027575869113206863, 0.04218496382236481, 0.06831734627485275, 0.0375780314207077, 0.04640526697039604, 0.2113911658525467, 0.007214035373181105, 0.0014673846308141947, 0.025844335556030273, 0.018463311716914177, 0.2183995097875595, 0.2665976583957672, 0.02815897762775421, 0.3087176978588104, 0.11882001161575317, 0.23443754017353058, 0.02150569297373295, 0.13956406712532043, 0.03715672716498375, 0.28989726305007935, 0.03909510374069214, 0.029406659305095673, 0.016909493133425713, 0.16431713104248047, 0.02775174006819725, 0.011854341253638268, 0.006720522418618202, 0.019578875973820686, 0.27789822220802307, 0.015409412793815136, 0.028283588588237762, 0.007189723663032055, 0.2914288341999054, 0.2081775665283203, 0.3180595636367798, 0.32086536288261414, 0.03216153010725975, 0.04714877903461456, 0.2685122787952423, 0.24218353629112244, 0.09446822851896286, 0.24182595312595367, 0.24995553493499756, 0.22586096823215485, 0.0018228985136374831, 0.233317568898201, 0.14383597671985626, 0.20985940098762512, 0.037486717104911804, 0.009128786623477936, 0.021950943395495415, 0.3716648519039154, 0.017812229692935944, 0.3261934220790863, 0.009500333108007908, 0.027453746646642685, 0.3224477469921112, 0.25303733348846436, 0.3142990171909332, 0.1073143482208252, 0.32226938009262085, 0.10967608541250229, 0.31795984506607056, 0.321882426738739, 0.18685917556285858, 0.2654609680175781, 0.23875246942043304, 0.0028076171875, 0.011839247308671474, 0.03796583041548729, 0.007228479720652103, 0.07674306631088257, 0.2417217493057251, 0.008678160607814789, 0.033050522208213806, 0.025674698874354362, 0.21119116246700287, 0.25939109921455383, 0.020944932475686073, 0.3015131652355194, 0.12602736055850983, 0.2272295206785202, 0.01429161336272955, 0.1323527842760086, 0.0299429539591074, 0.29707977175712585, 0.03188174217939377, 0.022192638367414474, 0.009695949032902718, 0.15710771083831787, 0.034964993596076965, 0.0046482989564538, 0.013932870700955391, 0.0123644033446908, 0.2850813567638397, 0.008196455426514149, 0.02106977440416813, 0.00019301011343486607, 0.29861152172088623, 0.2153647541999817, 0.3108553886413574, 0.31366145610809326, 0.024947630241513252, 0.0399349071085453, 0.27569472789764404, 0.24937300384044647, 0.10167057812213898, 0.23461826145648956, 0.24274851381778717, 0.218652606010437, 0.009028665721416473, 0.22610993683338165, 0.1510406881570816, 0.20265109837055206, 0.030272822827100754, 0.0019416471477597952, 0.01473692525178194, 0.3644636571407318, 0.02502247877418995, 0.3333732783794403, 0.002458133501932025, 0.03466754034161568, 0.3152438700199127, 0.2458302080631256, 0.3070947527885437, 0.10010197013616562, 0.31506550312042236, 0.11688791960477829, 0.3251398205757141, 0.3290613889694214, 0.17964942753314972, 0.2582545876502991, 0.24593710899353027, 0.004447616171091795, 0.0190480537712574, 0.04517879709601402, 0.01443942729383707, 0.06953257322311401, 0.23451410233974457, 0.024389788508415222, 0.016996510326862335, 0.2198668122291565, 0.26806533336639404, 0.029623625800013542, 0.31018564105033875, 0.11736316233873367, 0.23590491712093353, 0.02296966314315796, 0.14103049039840698, 0.03862103074789047, 0.2884517014026642, 0.04056014493107796, 0.03087100014090538, 0.01837269775569439, 0.16578416526317596, 0.026286531239748, 0.013314620591700077, 0.00525398924946785, 0.021042706444859505, 0.2764524221420288, 0.01687464863061905, 0.02974786050617695, 0.008650212548673153, 0.28998321294784546, 0.20673024654388428, 0.3195275664329529, 0.3223333954811096, 0.03362555056810379, 0.04861341789364815, 0.26706674695014954, 0.2407352179288864, 0.09301437437534332, 0.2432934045791626, 0.2514231204986572, 0.22732827067375183, 0.00033430333132855594, 0.2347850203514099, 0.14238066971302032, 0.2113267034292221, 0.038951046764850616, 0.010596237145364285, 0.023415714502334595, 0.3731331527233124, 0.016344891861081123, 0.32474884390830994, 0.010967662557959557, 0.02599094621837139, 0.3239157795906067, 0.25450488924980164, 0.31576699018478394, 0.10878019779920578, 0.3237374424934387, 0.10821600258350372, 0.3165152072906494, 0.3204382061958313, 0.18832610547542572, 0.26692864298820496, 0.2373061329126358, 0.0042523592710494995, 0.010370949283242226, 0.03650034964084625, 0.0057606324553489685, 0.0782097801566124, 0.24318921566009521, 0.007595873437821865, 0.24414801597595215, 0.29233115911483765, 0.05397903174161911, 0.33443596959114075, 0.0929766371846199, 0.2601827383041382, 0.04733283072710037, 0.16534052789211273, 0.06297633051872253, 0.2640780210494995, 0.06490835547447205, 0.055228352546691895, 0.042743004858493805, 0.19007673859596252, 0.0026195389218628407, 0.03769710287451744, 0.019149871543049812, 0.04540736600756645, 0.25207799673080444, 0.04123248904943466, 0.0541066937148571, 0.0330323725938797, 0.2656092345714569, 0.18235139548778534, 0.34377509355545044, 0.346579372882843, 0.05798494070768356, 0.0729626715183258, 0.2426934689283371, 0.2163531631231308, 0.06862447410821915, 0.2675684988498688, 0.27569302916526794, 0.251609206199646, 0.02404351346194744, 0.2590601146221161, 0.11799155175685883, 0.2356078177690506, 0.06330449134111404, 0.034943997859954834, 0.04777505248785019, 0.39735978841781616, 0.00825216993689537, 0.30037859082221985, 0.03525381162762642, 0.002037148457020521, 0.3481613099575043, 0.2787753939628601, 0.34001538157463074, 0.13310398161411285, 0.34798309206962585, 0.08384408801794052, 0.2921448349952698, 0.29606935381889343, 0.21261969208717346, 0.2911933362483978, 0.21293017268180847, 0.028643116354942322, 0.014109290204942226, 0.012315195053815842, 0.018657399341464043, 0.10252242535352707, 0.2674641013145447, 0.23686206340789795, 0.28505900502204895, 0.04661927372217178, 0.3271771967411041, 0.10041631758213043, 0.2528998851776123, 0.039964839816093445, 0.15802721679210663, 0.05561612546443939, 0.271586537361145, 0.057556118816137314, 0.047866273671388626, 0.03536722809076309, 0.1827801614999771, 0.009294594638049603, 0.030304063111543655, 0.011743519455194473, 0.03803778439760208, 0.25958576798439026, 0.033871378749608994, 0.04674296826124191, 0.0256434828042984, 0.273117333650589, 0.18985411524772644, 0.33651870489120483, 0.33932429552078247, 0.0506201907992363, 0.06560884416103363, 0.25020289421081543, 0.22384896874427795, 0.07609514892101288, 0.2602881193161011, 0.26841723918914795, 0.2443235218524933, 0.01664593257009983, 0.2517796754837036, 0.12544356286525726, 0.22832190990447998, 0.055946435779333115, 0.027591805905103683, 0.04041135683655739, 0.3901206851005554, 0.0006573687423951924, 0.307890921831131, 0.027943437919020653, 0.009025364182889462, 0.34090662002563477, 0.2714990973472595, 0.3327582776546478, 0.12577688694000244, 0.3407282829284668, 0.09124647825956345, 0.29965710639953613, 0.3035833239555359, 0.205322265625, 0.2839221656322479, 0.22043657302856445, 0.021237077191472054, 0.006628429051488638, 0.019505292177200317, 0.011234779842197895, 0.09520631283521652, 0.2601839005947113, 0.04821939766407013, 0.19025638699531555, 0.09036971628665924, 0.3369556665420532, 0.016040289774537086, 0.1969103366136551, 0.07886408269405365, 0.1812686175107956, 0.5071893334388733, 0.179322749376297, 0.1890120506286621, 0.2015080451965332, 0.054087620228528976, 0.24614407122135162, 0.20657573640346527, 0.22511863708496094, 0.19883623719215393, 0.49522504210472107, 0.20299546420574188, 0.19013579189777374, 0.21122726798057556, 0.508723258972168, 0.4257250428199768, 0.0997166559100151, 0.10252659767866135, 0.18626371026039124, 0.17127902805805206, 0.48583778738975525, 0.4597225785255432, 0.312553733587265, 0.02343241311609745, 0.03157305717468262, 0.007461282424628735, 0.2202182561159134, 0.014928305521607399, 0.3618790805339813, 0.008540342561900616, 0.1809363067150116, 0.20927058160305023, 0.19646136462688446, 0.15337273478507996, 0.23621141910552979, 0.5433627367019653, 0.20892414450645447, 0.24582958221435547, 0.1041097342967987, 0.034651417285203934, 0.09595506638288498, 0.11112150549888611, 0.10393102467060089, 0.32792603969573975, 0.5351453423500061, 0.5390352010726929, 0.03155747801065445, 0.04708703234791756, 0.4561833441257477, 0.21563521027565002, 0.23023806512355804, 0.2563577890396118, 0.22562798857688904, 0.14166130125522614, 0.02332860790193081, 0.2384604960680008, 0.04215316101908684, 0.3850940763950348, 0.03218179568648338, 0.24511370062828064, 0.12708155810832977, 0.22947530448436737, 0.5551479458808899, 0.22752854228019714, 0.23721684515476227, 0.2497110217809677, 0.10230151563882828, 0.29433804750442505, 0.2547789514064789, 0.27331605553627014, 0.24703924357891083, 0.5431931614875793, 0.2511962354183197, 0.23834052681922913, 0.2594284117221832, 0.556681752204895, 0.47375109791755676, 0.051500219851732254, 0.054310865700244904, 0.23446974158287048, 0.219487264752388, 0.5338087677955627, 0.5077360272407532, 0.36069217324256897, 0.024788841605186462, 0.016646604984998703, 0.04076298698782921, 0.2684169411659241, 0.03329130634665489, 0.4099977910518646, 0.056754328310489655, 0.22914272546768188, 0.2574687898159027, 0.2446642965078354, 0.10516241937875748, 0.2844089865684509, 0.5912896394729614, 0.2571181654930115, 0.29402029514312744, 0.05589400976896286, 0.013568212278187275, 0.04773885756731033, 0.15933717787265778, 0.05571523681282997, 0.37608370184898376, 0.5830774903297424, 0.5869606137275696, 0.07977684587240219, 0.0011451210593804717, 0.5041810274124146, 0.26383623480796814, 0.27843642234802246, 0.3045508861541748, 0.273826003074646, 0.18986670672893524, 0.024892019107937813, 0.28058740496635437, 0.14694847166538239, 0.20629547536373138, 0.006654791533946991, 0.11141157895326614, 0.008998081088066101, 0.3179222345352173, 0.010937049984931946, 0.0012508485233411193, 0.011253003031015396, 0.13617084920406342, 0.055910203605890274, 0.016319572925567627, 0.03487826883792877, 0.008581031113862991, 0.30592602491378784, 0.012750067748129368, 0.0001726334885461256, 0.020976034924387932, 0.31945452094078064, 0.23622387647628784, 0.289930522441864, 0.29273709654808044, 0.00400699395686388, 0.01898968406021595, 0.2965376675128937, 0.2702374756336212, 0.12257926166057587, 0.21368496119976044, 0.22181682288646698, 0.19771771132946014, 0.029974041506648064, 0.20517684519290924, 0.17195318639278412, 0.18171659111976624, 0.009327402338385582, 0.019037490710616112, 0.00620820838958025, 0.3435461223125458, 0.045966483652591705, 0.3542068302631378, 0.018732722848653793, 0.05561143532395363, 0.29431965947151184, 0.22489824891090393, 0.2861696183681488, 0.07915852963924408, 0.2941412627696991, 0.13782283663749695, 0.3459740877151489, 0.34989243745803833, 0.15871155261993408, 0.23732440173625946, 0.2667876183986664, 0.02538314089179039, 0.039991769939661026, 0.06612397730350494, 0.03538460284471512, 0.04859510064125061, 0.2135808765888214, 0.42715415358543396, 0.07433430850505829, 0.2872396409511566, 0.1692264825105667, 0.27160510420799255, 0.5970411896705627, 0.2696574926376343, 0.27934446930885315, 0.29183638095855713, 0.14444394409656525, 0.33645305037498474, 0.29690441489219666, 0.3154350817203522, 0.2891647517681122, 0.5850954055786133, 0.2933194041252136, 0.28046807646751404, 0.3015516400337219, 0.5985748171806335, 0.5157080888748169, 0.009346951730549335, 0.012157798744738102, 0.27659872174263, 0.2616190016269684, 0.5757141709327698, 0.5496797561645508, 0.4027535915374756, 0.06694157421588898, 0.05879722908139229, 0.08291512727737427, 0.3105374276638031, 0.07544127851724625, 0.45203912258148193, 0.09890183806419373, 0.2712722420692444, 0.2995891869068146, 0.28678977489471436, 0.06301134079694748, 0.32652783393859863, 0.6331530213356018, 0.2992345988750458, 0.33613213896751404, 0.01374118123203516, 0.05572105199098587, 0.005585300270467997, 0.20147891342639923, 0.013562170788645744, 0.418161541223526, 0.6249459385871887, 0.6288230419158936, 0.12192615121603012, 0.04328352212905884, 0.5461114645004272, 0.30595922470092773, 0.32055628299713135, 0.346664696931839, 0.31594565510749817, 0.23199672996997833, 0.06704460829496384, 0.35297921299934387, 0.14030639827251434, 0.25822392106056213, 0.15594299137592316, 0.171334370970726, 0.15787062048912048, 0.14819811284542084, 0.13571877777576447, 0.28292280435562134, 0.09113065898418427, 0.13067372143268585, 0.11211565136909485, 0.13838176429271698, 0.15933392941951752, 0.13420641422271729, 0.14707742631435394, 0.12600861489772797, 0.17286208271980286, 0.08962081372737885, 0.436484694480896, 0.43928471207618713, 0.15095488727092743, 0.16592280566692352, 0.14996649324893951, 0.12354643642902374, 0.024402158334851265, 0.360357403755188, 0.3684689998626709, 0.34441423416137695, 0.11701571196317673, 0.35185131430625916, 0.025036916136741638, 0.3284178376197815, 0.15627017617225647, 0.12791842222213745, 0.1407475471496582, 0.49000781774520874, 0.10107465833425522, 0.20764924585819244, 0.128216952085495, 0.09139296412467957, 0.44086530804634094, 0.3715517520904541, 0.43272775411605835, 0.2260180115699768, 0.4406873881816864, 0.00939148385077715, 0.19941776990890503, 0.20335374772548676, 0.3054601550102234, 0.38395410776138306, 0.12019934505224228, 0.12161603569984436, 0.10703335702419281, 0.08095847815275192, 0.11161769926548004, 0.1954362839460373, 0.36025258898735046, 0.21294930577278137, 0.0949043482542038, 0.19730812311172485, 0.5231613516807556, 0.19536210596561432, 0.2050512582063675, 0.2175469547510147, 0.07012777775526047, 0.26218128204345703, 0.22261470556259155, 0.24115651845932007, 0.21487514674663544, 0.5111998319625854, 0.21903395652770996, 0.20617498457431793, 0.227265864610672, 0.5246952176094055, 0.44171664118766785, 0.08368131518363953, 0.08649170398712158, 0.20230314135551453, 0.18731877207756042, 0.5018133521080017, 0.4757106900215149, 0.32857710123062134, 0.007393068168312311, 0.01553773321211338, 0.008581465110182762, 0.23625639081001282, 0.0011580606224015355, 0.3778972625732422, 0.024579139426350594, 0.19697578251361847, 0.2253085821866989, 0.21250025928020477, 0.13734106719493866, 0.2522493600845337, 0.5593253970146179, 0.22496125102043152, 0.2618660628795624, 0.08807484805583954, 0.01861342042684555, 0.07991984486579895, 0.12716184556484222, 0.08789613842964172, 0.3439547121524811, 0.5511094927787781, 0.5549973845481873, 0.0475970134139061, 0.03105088137090206, 0.4721667170524597, 0.23167379200458527, 0.2462761551141739, 0.2723948657512665, 0.2416660040616989, 0.15770047903060913, 0.007289550267159939, 0.11806638538837433, 0.015651442110538483, 0.31130993366241455, 0.017591895535588264, 0.007901636883616447, 0.004598341882228851, 0.1428251415491104, 0.04925623908638954, 0.009665163233876228, 0.02822452038526535, 0.0019281700951978564, 0.29931285977363586, 0.006100463215261698, 0.006779025308787823, 0.014321558177471161, 0.3128420412540436, 0.22960513830184937, 0.29658257961273193, 0.2993890345096588, 0.010656186379492283, 0.02564406394958496, 0.28992509841918945, 0.26361703872680664, 0.1159416064620018, 0.22033867239952087, 0.22847022116184235, 0.20437169075012207, 0.023320062085986137, 0.2118305116891861, 0.1653146594762802, 0.188370481133461, 0.015981657430529594, 0.012388783507049084, 0.0004648299072869122, 0.35019659996032715, 0.03931204229593277, 0.3475978374481201, 0.012103134766221046, 0.048959024250507355, 0.3009715974330902, 0.23155170679092407, 0.2928217351436615, 0.08581343293190002, 0.30079320073127747, 0.13117510080337524, 0.33936482667922974, 0.34328433871269226, 0.16536596417427063, 0.24397753179073334, 0.26017212867736816, 0.01872834749519825, 0.03333726525306702, 0.05946973338723183, 0.02873038314282894, 0.05524925887584686, 0.22023455798625946, 0.10241939127445221, 0.42876964807510376, 0.10047551244497299, 0.11016596853733063, 0.12266448140144348, 0.024784181267023087, 0.16731411218643188, 0.12773120403289795, 0.1462840437889099, 0.11999288201332092, 0.4167902171611786, 0.12415625154972076, 0.11128973960876465, 0.13238641619682312, 0.4303033649921417, 0.3471960723400116, 0.1785726547241211, 0.18138159811496735, 0.10741535574197769, 0.09242749959230423, 0.40739989280700684, 0.38120949268341064, 0.23382672667503357, 0.10229644924402237, 0.11043508350849152, 0.08632378280162811, 0.14138156175613403, 0.09379071742296219, 0.2831818163394928, 0.07032735645771027, 0.10208764672279358, 0.13043607771396637, 0.11761840432882309, 0.2322174310684204, 0.15737538039684296, 0.4649941921234131, 0.13009877502918243, 0.16700613498687744, 0.18296460807323456, 0.11351462453603745, 0.17481108009815216, 0.03225914388895035, 0.1827860176563263, 0.2491576224565506, 0.4567689001560211, 0.46067050099372864, 0.04730866476893425, 0.12594784796237946, 0.37770169973373413, 0.13679420948028564, 0.15140096843242645, 0.17752856016159058, 0.14679205417633057, 0.06282181292772293, 0.1021926999092102, 0.32689139246940613, 0.001953125, 0.007749782409518957, 0.02024877443909645, 0.1271820068359375, 0.06490761041641235, 0.0253134798258543, 0.04387591406702995, 0.017578125, 0.3148960769176483, 0.02174873650074005, 0.008873848244547844, 0.02997242659330368, 0.3284238278865814, 0.24519948661327362, 0.2809487283229828, 0.28375566005706787, 0.004995943047106266, 0.00999300368130207, 0.30550724267959595, 0.2792142629623413, 0.13157100975513458, 0.2046981155872345, 0.2128310203552246, 0.18872986733913422, 0.03897141292691231, 0.19619019329547882, 0.18094530701637268, 0.17272907495498657, 0.00032296768040396273, 0.02803567424416542, 0.015205963514745235, 0.3345685601234436, 0.05496296286582947, 0.36317265033721924, 0.02772608958184719, 0.06460974365472794, 0.28533828258514404, 0.21591223776340485, 0.277187705039978, 0.07016436755657196, 0.2851598560810089, 0.1468202918767929, 0.3549402058124542, 0.35885748267173767, 0.1497216820716858, 0.2283395230770111, 0.2757599949836731, 0.03437921404838562, 0.048988308757543564, 0.07512116432189941, 0.04438183456659317, 0.0396086648106575, 0.20459409058094025, 0.3288004696369171, 0.3191711902618408, 0.30674389004707336, 0.453336626291275, 0.2623286247253418, 0.30172914266586304, 0.28322428464889526, 0.309392511844635, 0.01200268417596817, 0.3052206039428711, 0.3180561363697052, 0.2970716059207916, 0.0015440809074789286, 0.08173735439777374, 0.6063385009765625, 0.609124481678009, 0.3219242990016937, 0.336832195520401, 0.021384265273809433, 0.04780171066522598, 0.19551876187324524, 0.5305102467536926, 0.5385786294937134, 0.514630138874054, 0.288107693195343, 0.5220224857330322, 0.1463211178779602, 0.49867066740989685, 0.32721418142318726, 0.2989451587200165, 0.3117445111274719, 0.6596440076828003, 0.27224627137184143, 0.03631504625082016, 0.29920709133148193, 0.2625642418861389, 0.6106997132301331, 0.5416577458381653, 0.6025933623313904, 0.3966957628726959, 0.6105227470397949, 0.18064484000205994, 0.028083601966500282, 0.03202246502041817, 0.4758228063583374, 0.554004430770874, 0.051151104271411896, 0.2927025258541107, 0.2781786620616913, 0.2522038519382477, 0.28273439407348633, 0.3661717474460602, 0.5304045677185059, 0.009690184146165848, 0.022189784795045853, 0.12523649632930756, 0.06684667617082596, 0.02725573442876339, 0.04581476375460625, 0.019518274813890457, 0.3168056607246399, 0.023686043918132782, 0.0108144236728549, 0.03191269189119339, 0.33033302426338196, 0.24711249768733978, 0.27900099754333496, 0.2818078398704529, 0.0069408537819981575, 0.00805432815104723, 0.3074165880680084, 0.2811279892921448, 0.1334959864616394, 0.20275190472602844, 0.2108844369649887, 0.18678401410579681, 0.04091067612171173, 0.1942439079284668, 0.18287037312984467, 0.17078307271003723, 0.001614838489331305, 0.02997155487537384, 0.017144687473773956, 0.33261987566947937, 0.05690336227416992, 0.3650798499584198, 0.02965554967522621, 0.0665467381477356, 0.28339046239852905, 0.2139657437801361, 0.2752400040626526, 0.06822185218334198, 0.2832120358943939, 0.1487523317337036, 0.3568476140499115, 0.36076420545578003, 0.14777666330337524, 0.22639267146587372, 0.27767103910446167, 0.03631997108459473, 0.05092870816588402, 0.07706060260534286, 0.04632122069597244, 0.03766190633177757, 0.2026478350162506, 0.012498950585722923, 0.1349261850118637, 0.05715759098529816, 0.017564980313181877, 0.03612590581178665, 0.009828366339206696, 0.3071749806404114, 0.013998489826917648, 0.0011254326673224568, 0.022222664207220078, 0.3207034468650818, 0.23747316002845764, 0.28868770599365234, 0.2914943993091583, 0.0027553841937333345, 0.01774223893880844, 0.2977866232395172, 0.2714867889881134, 0.12382900714874268, 0.21244089305400848, 0.22057299315929413, 0.1964733749628067, 0.03122149594128132, 0.20393280684947968, 0.17320293188095093, 0.18047231435775757, 0.008079266175627708, 0.020286088809370995, 0.007455788552761078, 0.3423043191432953, 0.047213368117809296, 0.35545554757118225, 0.019982093945145607, 0.056859612464904785, 0.2930769622325897, 0.2236543893814087, 0.28492677211761475, 0.07791223376989365, 0.292898565530777, 0.1390720009803772, 0.34722280502319336, 0.351141095161438, 0.15746663510799408, 0.2360808253288269, 0.26803672313690186, 0.02662966027855873, 0.041238632053136826, 0.06737125664949417, 0.03663187474012375, 0.0473506934940815, 0.21233680844306946, 0.14742298424243927, 0.044659052044153214, 0.005067021120339632, 0.023627622053027153, 0.0026702445466071367, 0.2947462499141693, 0.0015319702215492725, 0.011376140639185905, 0.009723189286887646, 0.30827584862709045, 0.225034698843956, 0.3011792004108429, 0.3039856255054474, 0.015252684243023396, 0.030241671949625015, 0.28535887598991394, 0.25904521346092224, 0.11135770380496979, 0.22493626177310944, 0.23306764662265778, 0.20896942913532257, 0.018723174929618835, 0.21642807126045227, 0.1607295721769333, 0.19296817481517792, 0.020579077303409576, 0.007802002597600222, 0.005047131329774857, 0.3547922670841217, 0.03471425175666809, 0.3430340886116028, 0.007551112212240696, 0.04436345025897026, 0.305568128824234, 0.2361491620540619, 0.29741838574409485, 0.09041150659322739, 0.30538973212242126, 0.12658296525478363, 0.33480092883110046, 0.33872124552726746, 0.16996394097805023, 0.24857479333877563, 0.25560396909713745, 0.014130396768450737, 0.028739457949995995, 0.05487240478396416, 0.024133211001753807, 0.05984707921743393, 0.22483214735984802, 0.19206401705741882, 0.152490496635437, 0.17103664577007294, 0.14475117623806, 0.44136300683021545, 0.14891164004802704, 0.13604997098445892, 0.15714311599731445, 0.4548704922199249, 0.3718058466911316, 0.15378989279270172, 0.15659861266613007, 0.13217732310295105, 0.11719194799661636, 0.43197357654571533, 0.40581387281417847, 0.2585224211215973, 0.07751888036727905, 0.08565535396337509, 0.06154850125312805, 0.16613547503948212, 0.06901194900274277, 0.30786481499671936, 0.045548953115940094, 0.12684981524944305, 0.15518833696842194, 0.14237640798091888, 0.2074332982301712, 0.18212908506393433, 0.48954153060913086, 0.1548449993133545, 0.19175194203853607, 0.15818160772323608, 0.08873558789491653, 0.15002833306789398, 0.05703571066260338, 0.15800300240516663, 0.2738746404647827, 0.4813191294670105, 0.48521608114242554, 0.022542886435985565, 0.10116720199584961, 0.40229254961013794, 0.1615510731935501, 0.17615532875061035, 0.20227815210819244, 0.17154553532600403, 0.08757591992616653, 0.07741498202085495, 0.03959747031331062, 0.021032080054283142, 0.047329213470220566, 0.2503274381160736, 0.043160874396562576, 0.0560343973338604, 0.034935470670461655, 0.2638591527938843, 0.18059344589710236, 0.3457939624786377, 0.3485991954803467, 0.05991196632385254, 0.0749000608921051, 0.24094589054584503, 0.21458329260349274, 0.06682254374027252, 0.2695689797401428, 0.27769705653190613, 0.25360551476478577, 0.025936279445886612, 0.26106053590774536, 0.11616053432226181, 0.23760384321212769, 0.06523782014846802, 0.03687816485762596, 0.04970233514904976, 0.3993912935256958, 0.00995041523128748, 0.29863542318344116, 0.03722013533115387, 0.0006224389071576297, 0.3501814305782318, 0.280779093503952, 0.3420336842536926, 0.1350657194852829, 0.35000312328338623, 0.08195400983095169, 0.2904016673564911, 0.2943291664123535, 0.21460653841495514, 0.2932009696960449, 0.21117782592773438, 0.03053039312362671, 0.01592257432639599, 0.010214229114353657, 0.020525969564914703, 0.10449247062206268, 0.26946476101875305, 0.0185681339353323, 0.007739200256764889, 0.2897307574748993, 0.003605726407840848, 0.01644147001206875, 0.0046650986187160015, 0.3032608926296234, 0.2200143188238144, 0.3062472343444824, 0.3090536594390869, 0.02031709998846054, 0.03530639782547951, 0.28034403920173645, 0.25402265787124634, 0.10631882399320602, 0.23000405728816986, 0.23813554644584656, 0.21403710544109344, 0.013663970865309238, 0.2214958816766739, 0.1556883305311203, 0.19803589582443237, 0.0256442092359066, 0.0028261321131139994, 0.010114540345966816, 0.3598601222038269, 0.029650399461388588, 0.3380223214626312, 0.002784969285130501, 0.03930550441145897, 0.31063616275787354, 0.24121703207492828, 0.3024864196777344, 0.09547748416662216, 0.3104577660560608, 0.12153042107820511, 0.3297889530658722, 0.3337104022502899, 0.17503127455711365, 0.253642737865448, 0.250586599111557, 0.009066546335816383, 0.02367597632110119, 0.04980969801545143, 0.019071899354457855, 0.06491455435752869, 0.22989994287490845, 0.026297584176063538, 0.27122458815574646, 0.02212909609079361, 0.03500279784202576, 0.013904768042266369, 0.2847555875778198, 0.20149952173233032, 0.3247767686843872, 0.3275824785232544, 0.038880303502082825, 0.05386821925640106, 0.26183953881263733, 0.23550233244895935, 0.08777203410863876, 0.2485448271036148, 0.2566741108894348, 0.23258011043071747, 0.00490564713254571, 0.24003641307353973, 0.13713544607162476, 0.21657849848270416, 0.04420597478747368, 0.015848234295845032, 0.02867041528224945, 0.3783804476261139, 0.011092960834503174, 0.3195233643054962, 0.016205035150051117, 0.020737407729029655, 0.3291648030281067, 0.2597559690475464, 0.3210162818431854, 0.11403435468673706, 0.3289864659309387, 0.10296419262886047, 0.31128963828086853, 0.31521350145339966, 0.19357876479625702, 0.2721792757511139, 0.23207727074623108, 0.009502685628831387, 0.005123318638652563, 0.031245946884155273, 0.0005250442773103714, 0.08346289396286011, 0.24844062328338623, 0.2973952889442444, 0.004175446927547455, 0.008705162443220615, 0.012394195422530174, 0.31092458963394165, 0.22768619656562805, 0.29850760102272034, 0.30131402611732483, 0.012582720257341862, 0.027570735663175583, 0.2880076467990875, 0.2616976499557495, 0.11401805281639099, 0.22226445376873016, 0.2303958684206009, 0.2062976211309433, 0.021392975002527237, 0.2137562781572342, 0.16339078545570374, 0.19029636681079865, 0.01790817640721798, 0.010462856851518154, 0.002373318187892437, 0.352120965719223, 0.037385016679763794, 0.34568125009536743, 0.010186107829213142, 0.04703233018517494, 0.30289655923843384, 0.2334773689508438, 0.2947467863559723, 0.08774007111787796, 0.3027181625366211, 0.12924917042255402, 0.3374481499195099, 0.3413679897785187, 0.16729216277599335, 0.24590303003787994, 0.25825396180152893, 0.016801416873931885, 0.031410399824380875, 0.05754278600215912, 0.026803400367498398, 0.05717531591653824, 0.22216033935546875, 0.29322314262390137, 0.3060598075389862, 0.28507301211357117, 0.013531646691262722, 0.0697358101606369, 0.5943945646286011, 0.5971813201904297, 0.3099283277988434, 0.32483816146850586, 0.009389103390276432, 0.03580969572067261, 0.18351711332798004, 0.5185502171516418, 0.5266207456588745, 0.5026668310165405, 0.27610835433006287, 0.5100613832473755, 0.13432228565216064, 0.4867052137851715, 0.3152189552783966, 0.2869473397731781, 0.2997475862503052, 0.6477121710777283, 0.2602454721927643, 0.0483161024749279, 0.28720995783805847, 0.2505633234977722, 0.5987567901611328, 0.5297001600265503, 0.5906487107276917, 0.3847105801105499, 0.5985797643661499, 0.16864605247974396, 0.04008369892835617, 0.044020526111125946, 0.46385207772254944, 0.5420497059822083, 0.03914975747466087, 0.2807033956050873, 0.26617833971977234, 0.24020221829414368, 0.2707345485687256, 0.3541835844516754, 0.5184445977210999, 0.012876247987151146, 0.008232282474637032, 0.30675262212753296, 0.2235129028558731, 0.30266183614730835, 0.30546802282333374, 0.01675434410572052, 0.03173980861902237, 0.28383564949035645, 0.2575239837169647, 0.10984252393245697, 0.22642286121845245, 0.23455342650413513, 0.21045690774917603, 0.01722532883286476, 0.21791456639766693, 0.15921521186828613, 0.19445544481277466, 0.022077860310673714, 0.006288102362304926, 0.006543014198541641, 0.35627198219299316, 0.03321927785873413, 0.3415101170539856, 0.006019935477524996, 0.042861197143793106, 0.307050496339798, 0.2376350611448288, 0.29890114068984985, 0.09190552681684494, 0.3068721294403076, 0.12507501244544983, 0.33327698707580566, 0.33719709515571594, 0.17145323753356934, 0.2500598132610321, 0.2540814280509949, 0.012640025466680527, 0.027244796976447105, 0.05337502434849739, 0.022636227309703827, 0.06133635342121124, 0.22631870210170746, 0.02109963446855545, 0.3195883631706238, 0.2363569438457489, 0.28981128334999084, 0.29261794686317444, 0.0038784947246313095, 0.018865689635276794, 0.2966715097427368, 0.270370215177536, 0.12270914018154144, 0.21356460452079773, 0.22169670462608337, 0.19759711623191833, 0.030098317191004753, 0.20505651831626892, 0.17208294570446014, 0.181596040725708, 0.009203567169606686, 0.01916387304663658, 0.006332967430353165, 0.34342771768569946, 0.04608999192714691, 0.3543411195278168, 0.018862728029489517, 0.05573682859539986, 0.29420050978660583, 0.22477808594703674, 0.28605034947395325, 0.07903598248958588, 0.2940221130847931, 0.13795015215873718, 0.3461083173751831, 0.35002681612968445, 0.1585903912782669, 0.23720450699329376, 0.2669210135936737, 0.025506416335701942, 0.04011528566479683, 0.06624802947044373, 0.03550861403346062, 0.048474520444869995, 0.2134605199098587, 0.2986033260822296, 0.2153550386428833, 0.31089407205581665, 0.31370025873184204, 0.02497643232345581, 0.03996521234512329, 0.2756865918636322, 0.24936257302761078, 0.10165467113256454, 0.23465482890605927, 0.2427855134010315, 0.21868868172168732, 0.009000150486826897, 0.22614654898643494, 0.15102362632751465, 0.20268727838993073, 0.030302956700325012, 0.002018778817728162, 0.014768489636480808, 0.3645038604736328, 0.024990448728203773, 0.33336594700813293, 0.002575075952336192, 0.03464141860604286, 0.3152827024459839, 0.24586716294288635, 0.30713337659835815, 0.10013438016176224, 0.31510433554649353, 0.11686541140079498, 0.32513245940208435, 0.3290543556213379, 0.17968448996543884, 0.25829198956489563, 0.24592824280261993, 0.004406383261084557, 0.019015757367014885, 0.04514869302511215, 0.014409726485610008, 0.06956744194030762, 0.23455068469047546, 0.08326734602451324, 0.6078720092773438, 0.6106580495834351, 0.32345661520957947, 0.338364839553833, 0.022916730493307114, 0.04932667687535286, 0.1970486342906952, 0.5320441126823425, 0.5401124954223633, 0.5161640048027039, 0.2896391451358795, 0.5235563516616821, 0.14784786105155945, 0.5002045631408691, 0.32874664664268494, 0.3004770874977112, 0.31327664852142334, 0.6611770987510681, 0.273777037858963, 0.03478768467903137, 0.3007391691207886, 0.2640949785709381, 0.6122332215309143, 0.5431916117668152, 0.6041269302368164, 0.3982292115688324, 0.6120562553405762, 0.1821715235710144, 0.026557518169283867, 0.030498040840029716, 0.4773567020893097, 0.5555382370948792, 0.05268150940537453, 0.2942340672016144, 0.27970972657203674, 0.2537337839603424, 0.2842656672000885, 0.36770498752593994, 0.5319384932518005, 0.5250184535980225, 0.527809739112854, 0.24022752046585083, 0.2551499605178833, 0.060358062386512756, 0.03401799872517586, 0.11378145217895508, 0.449076384305954, 0.45716023445129395, 0.4331730008125305, 0.2063857465982437, 0.44058093428611755, 0.06463873386383057, 0.41719850897789, 0.24552315473556519, 0.21723438799381256, 0.23004095256328583, 0.5784091949462891, 0.1905137449502945, 0.11804886907339096, 0.21750213205814362, 0.18083098530769348, 0.5293871164321899, 0.4602411985397339, 0.5212686061859131, 0.31507986783981323, 0.5292097926139832, 0.0989522784948349, 0.1098157986998558, 0.11374752223491669, 0.39431238174438477, 0.47260844707489014, 0.030587323009967804, 0.21098193526268005, 0.1964491605758667, 0.17046649754047394, 0.201008602976799, 0.28453436493873596, 0.4489709436893463, 0.0028115948662161827, 0.2859421968460083, 0.2709629535675049, 0.5850139856338501, 0.5589873194694519, 0.41208451986312866, 0.0762886255979538, 0.06814426928758621, 0.09226218611001968, 0.3198793828487396, 0.08478822559118271, 0.46136602759361267, 0.1082485094666481, 0.28061580657958984, 0.3089311420917511, 0.2961326539516449, 0.053665559738874435, 0.3358694314956665, 0.6424441337585449, 0.3085758686065674, 0.345472514629364, 0.0043953787535429, 0.06506805866956711, 0.0037624596152454615, 0.21082456409931183, 0.00421717157587409, 0.42749544978141785, 0.6342381238937378, 0.6381139159202576, 0.13127295672893524, 0.05263049900531769, 0.5554164052009583, 0.3153015971183777, 0.32989808917045593, 0.35600537061691284, 0.32528743147850037, 0.2413405179977417, 0.07639165967702866, 0.28874900937080383, 0.2737700939178467, 0.5878009796142578, 0.5617774128913879, 0.4148847460746765, 0.07909911125898361, 0.07095451653003693, 0.09507251530885696, 0.32268524169921875, 0.08759818971157074, 0.4641643762588501, 0.11105804145336151, 0.28342270851135254, 0.3117370307445526, 0.2989390790462494, 0.050853896886110306, 0.3386751115322113, 0.6452276706695557, 0.31138136982917786, 0.3482774496078491, 0.00158221204765141, 0.0678786113858223, 0.0065719871781766415, 0.21363301575183868, 0.0014024811098352075, 0.43029704689979553, 0.637022078037262, 0.6408974528312683, 0.1340826451778412, 0.05544089153409004, 0.5582054853439331, 0.3181077241897583, 0.3327038586139679, 0.3588104844093323, 0.32809320092201233, 0.24414758384227753, 0.07920211553573608, 0.014989071525633335, 0.30053985118865967, 0.2742413878440857, 0.12658561766147614, 0.20969299972057343, 0.21782562136650085, 0.19372498989105225, 0.03397592157125473, 0.20118501782417297, 0.17595960199832916, 0.17772409319877625, 0.005327918101102114, 0.023042045533657074, 0.010210946202278137, 0.33956068754196167, 0.04996688291430473, 0.3582080006599426, 0.022738851606845856, 0.0596148855984211, 0.29033163189888, 0.22090689837932587, 0.2821812033653259, 0.07516057789325714, 0.2901532053947449, 0.1418285220861435, 0.3499753475189209, 0.3538933992385864, 0.15471726655960083, 0.23333388566970825, 0.2707904279232025, 0.029382960870862007, 0.043992336839437485, 0.07012533396482468, 0.0393860749900341, 0.0446031279861927, 0.2095889449119568, 0.3154487609863281, 0.2891661524772644, 0.14154648780822754, 0.19470903277397156, 0.2028425931930542, 0.17874018847942352, 0.04896381497383118, 0.18620125949382782, 0.19092078506946564, 0.16273964941501617, 0.009661694057285786, 0.038025833666324615, 0.025197837501764297, 0.32458579540252686, 0.06495580077171326, 0.3731086254119873, 0.03770935535430908, 0.0746009424328804, 0.27535280585289, 0.2059236764907837, 0.26720184087753296, 0.06017174944281578, 0.2751743495464325, 0.15680652856826782, 0.3648766875267029, 0.3687923848628998, 0.13973091542720795, 0.21835167706012726, 0.28570565581321716, 0.04437192901968956, 0.05898106098175049, 0.08511369675397873, 0.054374344646930695, 0.029622871428728104, 0.1946050226688385, 0.02648109942674637, 0.17413842678070068, 0.5091641545295715, 0.5172353982925415, 0.4932798743247986, 0.26672279834747314, 0.5006750226020813, 0.1249607726931572, 0.4773176610469818, 0.3058300316333771, 0.27756017446517944, 0.2903597056865692, 0.6383363604545593, 0.25086262822151184, 0.05769084766507149, 0.27782219648361206, 0.24118083715438843, 0.5893766283988953, 0.5203148722648621, 0.5812678933143616, 0.37531986832618713, 0.5891996026039124, 0.159283846616745, 0.0494576133787632, 0.05338926240801811, 0.45446327328681946, 0.5326653122901917, 0.02977064438164234, 0.27131757140159607, 0.25679442286491394, 0.23082314431667328, 0.26134976744651794, 0.3447929620742798, 0.5090585947036743, 0.1477631777524948, 0.48306840658187866, 0.49114930629730225, 0.46716928482055664, 0.2403903603553772, 0.47457438707351685, 0.09852594137191772, 0.4511973261833191, 0.2795381247997284, 0.2512444257736206, 0.2640531659126282, 0.6123586297035217, 0.2245084047317505, 0.08411184698343277, 0.25151416659355164, 0.21482472121715546, 0.5633543133735657, 0.4942299723625183, 0.5552384257316589, 0.3490969240665436, 0.5631770491600037, 0.13284896314144135, 0.07588376104831696, 0.07982427626848221, 0.42831751704216003, 0.5065931677818298, 0.003921478986740112, 0.2449873685836792, 0.23044772446155548, 0.20444627106189728, 0.23501060903072357, 0.3185521960258484, 0.482962965965271, 0.33595526218414307, 0.34406691789627075, 0.32001224160194397, 0.09266792982816696, 0.32744917273521423, 0.04937438666820526, 0.30401596426963806, 0.13189752399921417, 0.10355588793754578, 0.11638148128986359, 0.4656112492084503, 0.07675427198410034, 0.23182936012744904, 0.10384675860404968, 0.0670698881149292, 0.4164654016494751, 0.34714967012405396, 0.40832749009132385, 0.20162570476531982, 0.41628748178482056, 0.015587761998176575, 0.22359582781791687, 0.22752590477466583, 0.28105929493904114, 0.35955220460891724, 0.14436805248260498, 0.0972677543759346, 0.0827023908495903, 0.0566851980984211, 0.08727681636810303, 0.17104528844356537, 0.33585047721862793, 0.008146307431161404, 0.015974195674061775, 0.24364492297172546, 0.008508222177624702, 0.38527220487594604, 0.03197001293301582, 0.20436570048332214, 0.2326970100402832, 0.2198895514011383, 0.12994898855686188, 0.259637713432312, 0.566669225692749, 0.23234890401363373, 0.2692531943321228, 0.0806821957230568, 0.01122051291167736, 0.07252717763185501, 0.13455358147621155, 0.08050349354743958, 0.35133615136146545, 0.558454155921936, 0.5623409152030945, 0.05498959496617317, 0.023658189922571182, 0.47952184081077576, 0.23906274139881134, 0.25366464257240295, 0.27978241443634033, 0.249054417014122, 0.16509012877941132, 8.63167442730628e-05, 0.024118078872561455, 0.25177469849586487, 0.016644814983010292, 0.3933786153793335, 0.040107809007167816, 0.2124984860420227, 0.24082660675048828, 0.22802092134952545, 0.12180332839488983, 0.2677670419216156, 0.5747305154800415, 0.2404770404100418, 0.27738016843795776, 0.0725376084446907, 0.0030821242835372686, 0.06438268721103668, 0.14269092679023743, 0.07235892117023468, 0.359453022480011, 0.566516637802124, 0.5704019069671631, 0.06313041597604752, 0.015513978898525238, 0.48759910464286804, 0.24719339609146118, 0.2617942690849304, 0.28791019320487976, 0.2571839392185211, 0.17322257161140442, 0.008249009028077126, 0.22767971456050873, 0.007478737272322178, 0.3693360388278961, 0.016001807525753975, 0.18839755654335022, 0.21673205494880676, 0.20392276346683502, 0.1459210067987442, 0.24367287755012512, 0.5507999658584595, 0.21638557314872742, 0.25329098105430603, 0.09665559977293015, 0.027194570749998093, 0.08850067853927612, 0.11858171224594116, 0.09647687524557114, 0.3353859782218933, 0.5425831079483032, 0.5464722514152527, 0.03901602700352669, 0.03963170200586319, 0.4636283218860626, 0.22309662401676178, 0.23769952356815338, 0.26381924748420715, 0.23308944702148438, 0.14912264049053192, 0.015870900824666023, 0.23513653874397278, 0.1420336812734604, 0.2116781622171402, 0.03930152207612991, 0.010947944596409798, 0.02376612089574337, 0.37348517775535583, 0.015994006767868996, 0.32440507411956787, 0.011320993304252625, 0.02564159408211708, 0.3242676258087158, 0.2548564672470093, 0.3161188066005707, 0.1091310977935791, 0.32408925890922546, 0.10786741226911545, 0.31617146730422974, 0.32009458541870117, 0.18867741525173187, 0.26728031039237976, 0.23696193099021912, 0.004599961917847395, 0.010019809007644653, 0.036149922758340836, 0.005410483572632074, 0.07856099307537079, 0.24354073405265808, 0.376767635345459, 0.023463472723960876, 0.19585774838924408, 0.22418861091136932, 0.21138136088848114, 0.13844512403011322, 0.25112929940223694, 0.5581852793693542, 0.22384044528007507, 0.26074472069740295, 0.0891813263297081, 0.01972389593720436, 0.0810265988111496, 0.12604716420173645, 0.08900265395641327, 0.34282878041267395, 0.5499696135520935, 0.5538572072982788, 0.04648563638329506, 0.032158635556697845, 0.4710295796394348, 0.230554461479187, 0.24515625834465027, 0.2712739408016205, 0.24054601788520813, 0.15658210217952728, 0.008404254913330078, 0.35334286093711853, 0.18127186596393585, 0.15292806923389435, 0.16575480997562408, 0.5148643255233765, 0.12610206007957458, 0.1826351433992386, 0.15322071313858032, 0.11641908437013626, 0.46574437618255615, 0.39646124839782715, 0.4576103389263153, 0.250990629196167, 0.46556657552719116, 0.034323688596487045, 0.17440494894981384, 0.17834292352199554, 0.33039799332618713, 0.408857136964798, 0.09520059823989868, 0.14663393795490265, 0.1320578157901764, 0.10599309951066971, 0.1366385966539383, 0.2204124480485916, 0.3851672410964966, 0.172396719455719, 0.20073045790195465, 0.18792149424552917, 0.16190102696418762, 0.227671280503273, 0.5348479151725769, 0.20038390159606934, 0.23728930950164795, 0.1126411184668541, 0.043187323957681656, 0.10448689013719559, 0.10258379578590393, 0.11246249079704285, 0.31938686966896057, 0.5266298651695251, 0.5305205583572388, 0.023024819791316986, 0.05562097951769829, 0.44766008853912354, 0.2070952206850052, 0.22169795632362366, 0.24781756103038788, 0.21708786487579346, 0.133121520280838, 0.031866081058979034, 0.02836460806429386, 0.015535575337707996, 0.3342353105545044, 0.055293403565883636, 0.36349499225616455, 0.028053341433405876, 0.06493928283452988, 0.2850053608417511, 0.21557973325252533, 0.27685481309890747, 0.06983301788568497, 0.28482693433761597, 0.14714860916137695, 0.3552625775337219, 0.35917970538139343, 0.14938965439796448, 0.22800689935684204, 0.27608320116996765, 0.034709636121988297, 0.04931874945759773, 0.07545140385627747, 0.044711992144584656, 0.039276015013456345, 0.2042616605758667, 0.012831036001443863, 0.3625374436378479, 0.02694092132151127, 0.33523645997047424, 0.0007374905981123447, 0.03657528758049011, 0.3133194148540497, 0.24390842020511627, 0.30517059564590454, 0.09818756580352783, 0.3131410777568817, 0.11878664791584015, 0.32700315117836, 0.3309239149093628, 0.17773045599460602, 0.256332129240036, 0.24780447781085968, 0.006383355241268873, 0.02096768654882908, 0.04709264636039734, 0.016357421875, 0.06761471927165985, 0.23259282112121582, 0.34974613785743713, 0.039758771657943726, 0.3480318486690521, 0.012539420276880264, 0.04940402880311012, 0.3005216121673584, 0.23110243678092957, 0.29237183928489685, 0.08536604046821594, 0.30034321546554565, 0.13161800801753998, 0.33979883790016174, 0.34371817111968994, 0.16491743922233582, 0.2435280829668045, 0.2606073021888733, 0.019175920635461807, 0.03378404676914215, 0.05991600826382637, 0.02917671948671341, 0.054800596088171005, 0.2197854220867157, 0.38947227597236633, 0.6957097053527832, 0.3621772229671478, 0.39906588196754456, 0.04927113652229309, 0.11872901767492294, 0.05742587521672249, 0.26446348428726196, 0.0494498535990715, 0.4810411334037781, 0.6875107288360596, 0.6913787722587585, 0.1849258840084076, 0.10629107058048248, 0.6087720990180969, 0.3689107894897461, 0.3835025131702423, 0.4096006751060486, 0.37889185547828674, 0.294963002204895, 0.1300518661737442, 0.3085506856441498, 0.027295205742120743, 0.009684800170361996, 0.3402574360370636, 0.2708488702774048, 0.3321089744567871, 0.1251244843006134, 0.34007906913757324, 0.09190370887517929, 0.30031687021255493, 0.3042431175708771, 0.20467111468315125, 0.2832722067832947, 0.2210962325334549, 0.02058396488428116, 0.005975837353616953, 0.02015971951186657, 0.010583925060927868, 0.09455478191375732, 0.25953349471092224, 0.33549538254737854, 0.29886940121650696, 0.6468018889427185, 0.577808678150177, 0.6387012600898743, 0.43294015526771545, 0.6466251015663147, 0.21695882081985474, 0.008234092965722084, 0.004329625982791185, 0.5120177268981934, 0.5901458263397217, 0.08746165037155151, 0.3289991319179535, 0.31448084115982056, 0.28851401805877686, 0.3190341591835022, 0.40242698788642883, 0.5665634870529175, 0.03690754994750023, 0.3129636347293854, 0.24355903267860413, 0.30481550097465515, 0.0978555902838707, 0.3127853274345398, 0.1190972775220871, 0.3272623121738434, 0.3311820328235626, 0.17738774418830872, 0.2559811472892761, 0.24806907773017883, 0.006809729151427746, 0.021327922120690346, 0.047433704137802124, 0.0167180635035038, 0.06727729737758636, 0.23224465548992157, 0.3498595952987671, 0.2804622948169708, 0.34171241521835327, 0.1347610354423523, 0.3496813178062439, 0.08222955465316772, 0.2906355559825897, 0.2945622205734253, 0.21429479122161865, 0.2928829789161682, 0.21141400933265686, 0.03023957833647728, 0.015641679987311363, 0.010537362657487392, 0.0202346034348011, 0.10418445616960526, 0.26914888620376587, 0.06946171075105667, 0.008155448362231255, 0.21521595120429993, 0.0001726334885461256, 0.43187814950942993, 0.6385964751243591, 0.6424716114997864, 0.13566572964191437, 0.05702408403158188, 0.5597819685935974, 0.31969016790390015, 0.3342862129211426, 0.36039265990257263, 0.329675555229187, 0.24573025107383728, 0.08078525960445404, 0.06130664795637131, 0.14577096700668335, 0.06928299367427826, 0.3625357747077942, 0.5695949196815491, 0.5734800100326538, 0.06620899587869644, 0.012438000179827213, 0.4906793534755707, 0.25027501583099365, 0.2648760676383972, 0.29099223017692566, 0.2602657377719879, 0.17630386352539062, 0.011323625221848488, 0.20706306397914886, 0.007976246066391468, 0.42373737692832947, 0.6304948329925537, 0.6343711018562317, 0.12751133739948273, 0.04886907711625099, 0.5516684651374817, 0.3115409016609192, 0.32613757252693176, 0.35224518179893494, 0.3215269148349762, 0.23757945001125336, 0.07263021916151047, 0.21503739058971405, 0.2169344574213028, 0.42471206188201904, 0.4286186695098877, 0.07956741750240326, 0.1582029163837433, 0.3456045091152191, 0.1045418381690979, 0.11914987862110138, 0.14528006315231323, 0.11454170197248459, 0.030583547428250313, 0.1344497948884964, 0.43170011043548584, 0.6384196281433105, 0.6422948241233826, 0.13548707962036133, 0.05684526264667511, 0.559604823589325, 0.3195118010044098, 0.3341078758239746, 0.36021438241004944, 0.32949721813201904, 0.24555180966854095, 0.08060650527477264, 0.20872867107391357, 0.21266666054725647, 0.2964155375957489, 0.3749444782733917, 0.12952172756195068, 0.11246690899133682, 0.09787013381719589, 0.07176250219345093, 0.10246335715055466, 0.1863510012626648, 0.35123151540756226, 0.003951761405915022, 0.5037969350814819, 0.5819336771965027, 0.0792282372713089, 0.32076552510261536, 0.3062470257282257, 0.2802804410457611, 0.3108004033565521, 0.3941974639892578, 0.5583484172821045, 0.5076915621757507, 0.5858167409896851, 0.08316043764352798, 0.32468825578689575, 0.3101721704006195, 0.2842100262641907, 0.31472447514533997, 0.39810702204704285, 0.5622351765632629, 0.07864421606063843, 0.42479047179222107, 0.1840924322605133, 0.19869720935821533, 0.22482073307037354, 0.19408755004405975, 0.1101171001791954, 0.05488605052232742, 0.5030379295349121, 0.26269981265068054, 0.2772997319698334, 0.3034137487411499, 0.2726892828941345, 0.1887308657169342, 0.023761261254549026, 0.24155737459659576, 0.22702975571155548, 0.20105306804180145, 0.23158696293830872, 0.3150686025619507, 0.4794163405895233, 0.014609475620090961, 0.04074278473854065, 0.010004926472902298, 0.07397536188364029, 0.23895859718322754, 0.026133740320801735, 0.0046112858690321445, 0.08858070522546768, 0.25356045365333557, 0.030739307403564453, 0.11470693349838257, 0.2796781361103058, 0.0839712917804718, 0.24895021319389343, 0.16498605906963348, 0.010555244982242584, 0.04359602555632591, 0.16455064713954926, 0.016708338633179665, 0.08676385134458542, 0.028752563521265984, 0.0015371289337053895, 0.2982974052429199, 0.03968501091003418, 0.026901258155703545, 0.3316478729248047, 0.027302386239171028, 0.035907767713069916, 0.24176877737045288, 0.1886538863182068, 0.11309955269098282, 0.008487343788146973, 0.01775619573891163, 0.010065806098282337, 0.0082181291654706, 0.01377580501139164, 0.05943053588271141, 0.005260366480797529, 0.004472985863685608, 0.008735067211091518, 0.10216803103685379, 0.14823763072490692, 0.006268892902880907, 0.07547340542078018, 0.10732457041740417, 0.048076462000608444, 0.0003082124167121947, 0.20969773828983307, 0.21803702414035797, 0.00661492720246315, 0.029446694999933243, 0.07936767488718033, 0.016620120033621788, 0.21697890758514404, 0.02305261231958866, 0.03255867958068848, 0.023949475958943367, 0.016813745722174644, 0.16986845433712006, 0.05211067572236061, 0.0006918813451193273, 0.01859539933502674, 0.02366751804947853, 0.21623434126377106, 0.05017908290028572, 0.020810728892683983, 0.04318096116185188, 0.08508583158254623, 0.1752040684223175, 0.019130749627947807, 0.23604023456573486, 0.1804390400648117, 0.006973249837756157, 0.06692031025886536, 0.06774747371673584, 0.017245078459382057, 0.011936860159039497, 0.004183246288448572, 0.007988614030182362, 0.0015641561476513743, 0.01637386716902256, 0.01697359047830105, 0.011113595217466354, 0.024805253371596336, 0.0029746422078460455, 0.1936287134885788, 0.08750828355550766, 0.005219041369855404, 0.05415119603276253, 0.1539991796016693, 0.02726222574710846, 0.0973188653588295, 0.03930749371647835, 0.012092125602066517, 0.3088526129722595, 0.029130958020687103, 0.03745559975504875, 0.32109904289245605, 0.03785744681954384, 0.0464627780020237, 0.23121903836727142, 0.199209064245224, 0.12365461140871048, 0.019039789214730263, 0.028310824185609818, 0.020619157701730728, 0.0023371365386992693, 0.003221881575882435, 0.04887699708342552, 0.015812965109944344, 0.0060859424993395805, 0.0018200863851234317, 0.1127232164144516, 0.13768543303012848, 0.00429745577275753, 0.08602854609489441, 0.11787974834442139, 0.05863155052065849, 0.010821009986102581, 0.19914740324020386, 0.20748646557331085, 0.0039426772855222225, 0.018892105668783188, 0.08992259204387665, 0.006066553760319948, 0.20642822980880737, 0.03360779210925102, 0.022004717960953712, 0.013395131565630436, 0.02736883983016014, 0.1593170464038849, 0.04155677184462547, 0.009922906756401062, 0.008044899441301823, 0.034222669899463654, 0.20568357408046722, 0.039632465690374374, 0.03136453032493591, 0.032627031207084656, 0.07453408092260361, 0.18575924634933472, 0.00857587344944477, 0.22548991441726685, 0.19099421799182892, 0.01752827689051628, 0.07747531682252884, 0.07830243557691574, 0.006690522190183401, 0.022491827607154846, 0.006373207084834576, 0.002569464035332203, 0.012111134827136993, 0.005819262936711311, 0.02752765081822872, 0.0005602282471954823, 0.01425105519592762, 0.01352896261960268, 0.20418387651443481, 0.09806344658136368, 0.015771448612213135, 0.20813505351543427, 0.02689322456717491, 0.04316965863108635, 0.01484651118516922, 0.042059123516082764, 0.2547014057636261, 0.08327924460172653, 0.016702651977539062, 0.3752210736274719, 0.0162949301302433, 0.0076926089823246, 0.28534629940986633, 0.1450580209493637, 0.06950462609529495, 0.03511480614542961, 0.025842424482107162, 0.0335349440574646, 0.05181408300995827, 0.05737154558300972, 0.1030232235789299, 0.03834008798003197, 0.04806706681847572, 0.05233105272054672, 0.05857201665639877, 0.19182457029819489, 0.04986089468002319, 0.03187788650393486, 0.06372860819101334, 0.0044856686145067215, 0.043331630527973175, 0.2532777488231659, 0.26161763072013855, 0.05021010711789131, 0.07304201275110245, 0.03577451780438423, 0.06021542847156525, 0.26055994629859924, 0.020543498918414116, 0.07615314424037933, 0.06754474341869354, 0.026782525703310966, 0.21345265209674835, 0.09570429474115372, 0.044232677668333054, 0.06218878924846649, 0.019928796216845512, 0.25981563329696655, 0.0937599465250969, 0.022793279960751534, 0.08677493035793304, 0.12867343425750732, 0.13160814344882965, 0.0627264752984047, 0.27961981296539307, 0.13684310019016266, 0.03662312775850296, 0.023326890543103218, 0.024154696613550186, 0.06084073334932327, 0.03165971860289574, 0.04777853935956955, 0.051584042608737946, 0.04204167053103447, 0.059969596564769745, 0.026627246290445328, 0.05470946431159973, 0.06840034574270248, 0.040622517466545105, 0.15003281831741333, 0.04391246289014816, 0.03838163986802101, 0.18125873804092407, 0.25130367279052734, 0.1932995319366455, 0.16608726978302002, 0.4628136456012726, 0.12487006187438965, 0.19145047664642334, 0.1671089082956314, 0.19184836745262146, 0.20045286417007446, 0.07722657173871994, 0.35317984223365784, 0.27763620018959045, 0.17303763329982758, 0.18230552971363068, 0.17461645603179932, 0.15633605420589447, 0.1507830172777176, 0.10512447357177734, 0.16981059312820435, 0.16008494794368744, 0.15581956505775452, 0.2666972577571869, 0.016318773850798607, 0.1582822948694229, 0.24001063406467438, 0.27185148000717163, 0.21261872351169586, 0.16481925547122955, 0.04515281692147255, 0.05348978564143181, 0.1579417735338211, 0.13510924577713013, 0.24390937387943268, 0.14793267846107483, 0.05243093892931938, 0.18759743869304657, 0.13199551403522491, 0.1406049132347107, 0.18135741353034973, 0.005318120121955872, 0.11244525760412216, 0.1639081984758377, 0.1459556370973587, 0.18821294605731964, 0.05168592929840088, 0.11437524110078812, 0.18536101281642914, 0.12137407809495926, 0.07946512848138809, 0.3397296667098999, 0.14542429149150848, 0.07149387151002884, 0.34496423602104187, 0.17152298986911774, 0.23146191239356995, 0.23228979110717773, 0.14730903506278992, 0.17648090422153473, 0.16037169098854065, 0.1565682590007782, 0.16610924899578094, 0.14818009734153748, 0.18152381479740143, 0.1534426212310791, 0.13974875211715698, 0.1675250381231308, 0.3581540584564209, 0.252042680978775, 0.16976909339427948, 0.07005748897790909, 0.012046908028423786, 0.015171565115451813, 0.28159254789352417, 0.056393008679151535, 0.01019351091235876, 0.34835460782051086, 0.010598434135317802, 0.019202347844839096, 0.2584761083126068, 0.17194853723049164, 0.09639334678649902, 0.008222660981118679, 0.001054955180734396, 0.0066430955193936825, 0.024924978613853455, 0.030481332913041115, 0.07613876461982727, 0.011449298821389675, 0.021176736801862717, 0.025441797450184822, 0.08546384423971176, 0.16494590044021606, 0.022976472973823547, 0.05876818671822548, 0.0906207412481308, 0.031371209770441055, 0.01644127257168293, 0.22640538215637207, 0.23474475741386414, 0.02332008257508278, 0.046154312789440155, 0.06266100704669952, 0.03332806006073952, 0.2336866855621338, 0.00635440181940794, 0.04926667734980583, 0.04065723717212677, 0.00042286395910196006, 0.18657653033733368, 0.06881877779960632, 0.017351411283016205, 0.03530371934175491, 0.006967170629650354, 0.23294216394424438, 0.06688586622476578, 0.004102316219359636, 0.05988902598619461, 0.1017940565943718, 0.15849892795085907, 0.03583812341094017, 0.25274786353111267, 0.16373389959335327, 0.009735777042806149, 0.05021410435438156, 0.051041003316640854, 0.03395263850688934, 0.004788732156157494, 0.020888986065983772, 0.02469400130212307, 0.015151171013712883, 0.03308143466711044, 0.0002642899926286191, 0.027819830924272537, 0.04151313751935959, 0.01373392716050148, 0.17692339420318604, 0.07080335170030594, 0.01149079017341137, 0.05801137909293175, 0.08522693067789078, 0.2115357220172882, 0.12644824385643005, 0.05986404791474342, 0.4183848202228546, 0.059461455792188644, 0.0508560948073864, 0.3285123407840729, 0.10189144313335419, 0.026335839182138443, 0.07828014343976974, 0.06900815665721893, 0.07670043408870697, 0.09498164802789688, 0.10053857415914536, 0.14619268476963043, 0.08150636404752731, 0.09123390913009644, 0.09549854695796967, 0.015416421927511692, 0.23499377071857452, 0.09302976727485657, 0.011293401010334492, 0.020573465153574944, 0.03868753835558891, 0.08649833500385284, 0.296444833278656, 0.304784893989563, 0.09337715804576874, 0.1162104681134224, 0.007396720815449953, 0.10338382422924042, 0.3037273585796356, 0.06371154636144638, 0.1193220242857933, 0.11071319878101349, 0.06995131820440292, 0.25662118196487427, 0.13887354731559753, 0.08740182965993881, 0.105357825756073, 0.06309646368026733, 0.3029831647872925, 0.1369290053844452, 0.06595567613840103, 0.12994404137134552, 0.17184294760227203, 0.08844217658042908, 0.1058945506811142, 0.3227866291999817, 0.09367711842060089, 0.0797906219959259, 0.019843561574816704, 0.019016442820429802, 0.10400889068841934, 0.07482851296663284, 0.09094579517841339, 0.09475109726190567, 0.08520825207233429, 0.10313772410154343, 0.06979183852672577, 0.09787680208683014, 0.11156892031431198, 0.08378990739583969, 0.10686633735895157, 0.0008346432005055249, 0.08154792338609695, 0.027215657755732536, 0.26954588294029236, 0.06843739002943039, 0.0018598204478621483, 0.36039161682128906, 0.0014520724071189761, 0.007155379746109247, 0.27051451802253723, 0.15990199148654938, 0.08434715121984482, 0.020269140601158142, 0.01099687721580267, 0.018689343705773354, 0.036970265209674835, 0.042527228593826294, 0.08818253129720688, 0.023495066910982132, 0.03322255611419678, 0.037487152963876724, 0.07341697067022324, 0.1769876331090927, 0.03501918166875839, 0.046721506863832474, 0.07857382297515869, 0.019324399530887604, 0.02848699502646923, 0.23844464123249054, 0.2467842549085617, 0.035365790128707886, 0.05819924548268318, 0.050615094602108, 0.04537266120314598, 0.2457263469696045, 0.005702460650354624, 0.06131108105182648, 0.052702002227306366, 0.011942164041101933, 0.19861726462841034, 0.08086294680833817, 0.02939191274344921, 0.04734722152352333, 0.00508674094453454, 0.24498189985752106, 0.07892477512359619, 0.007946767844259739, 0.07193329930305481, 0.11383579671382904, 0.14645232260227203, 0.047883227467536926, 0.2647870182991028, 0.15168727934360504, 0.021779311820864677, 0.038167864084243774, 0.0389949232339859, 0.04599759355187416, 0.01681867428123951, 0.03293440490961075, 0.03673975542187691, 0.027196932584047318, 0.04512641951441765, 0.011781010776758194, 0.0398654080927372, 0.05355779454112053, 0.025778520852327347, 0.16487684845924377, 0.058756593614816666, 0.02353663183748722, 0.29676052927970886, 0.04122188314795494, 0.025364385917782784, 0.3331841826438904, 0.025765476748347282, 0.03437082841992378, 0.24330522119998932, 0.18711698055267334, 0.11156263947486877, 0.0069510443136096, 0.016219310462474823, 0.008529267273843288, 0.009754985570907593, 0.015312587842345238, 0.060967378318309784, 0.003724520094692707, 0.0060090962797403336, 0.010271918959915638, 0.10063115507364273, 0.14977434277534485, 0.007805224973708391, 0.07393649965524673, 0.10578770190477371, 0.046539537608623505, 0.001280647935345769, 0.21123425662517548, 0.21957355737686157, 0.008151393383741379, 0.030983608216047287, 0.07783075422048569, 0.01815703511238098, 0.21851545572280884, 0.0215157363563776, 0.03409555181860924, 0.025486379861831665, 0.015276906080543995, 0.17140509188175201, 0.05364755168557167, 0.0021906860638409853, 0.020132189616560936, 0.022130630910396576, 0.21777090430259705, 0.05171535536646843, 0.019273970276117325, 0.044717833399772644, 0.08662250638008118, 0.17366716265678406, 0.020667610689997673, 0.23757675290107727, 0.17890214920043945, 0.005436327774077654, 0.06538338959217072, 0.0662105605006218, 0.018781976774334908, 0.01040013786405325, 0.0057196649722754955, 0.00952524971216917, 0.00016148384020198137, 0.017910750582814217, 0.01543679740279913, 0.01265037339180708, 0.026342149823904037, 0.0014378929045051336, 0.19209180772304535, 0.08597137778997421, 0.0036831567995250225, 0.33797964453697205, 0.27139928936958313, 0.6298549175262451, 0.27099549770355225, 0.2623904049396515, 0.5400012731552124, 0.10964435338973999, 0.18520016968250275, 0.2898150384426117, 0.2805427312850952, 0.28823524713516235, 0.3065154552459717, 0.31207284331321716, 0.357721745967865, 0.293040931224823, 0.3027682602405548, 0.30703243613243103, 0.1961294263601303, 0.4465094208717346, 0.30456191301345825, 0.22282437980175018, 0.19097305834293365, 0.25022149085998535, 0.2980327308177948, 0.507942259311676, 0.5162827372550964, 0.304911345243454, 0.32774317264556885, 0.21893255412578583, 0.3149167001247406, 0.5152261257171631, 0.2752448320388794, 0.3308538496494293, 0.32224592566490173, 0.28148388862609863, 0.46813032031059265, 0.35040393471717834, 0.2989335060119629, 0.3168894648551941, 0.27463001012802124, 0.5144826173782349, 0.34844934940338135, 0.2774910032749176, 0.34147506952285767, 0.3833646774291992, 0.12309367209672928, 0.3174278438091278, 0.5342806577682495, 0.11785874515771866, 0.2913244664669037, 0.23137865960597992, 0.23055198788642883, 0.3155421018600464, 0.28636103868484497, 0.3024798631668091, 0.3062853217124939, 0.296742707490921, 0.31467097997665405, 0.2813268005847931, 0.30941081047058105, 0.3231014609336853, 0.29532384872436523, 0.10466943681240082, 0.210789293050766, 0.29308247566223145, 0.06658618897199631, 0.29197320342063904, 0.06698697060346603, 0.07559234648942947, 0.20209208130836487, 0.22833697497844696, 0.15278370678424835, 0.04817070811986923, 0.05744118243455887, 0.04975001886487007, 0.031468138098716736, 0.025913413614034653, 0.019746217876672745, 0.04494382441043854, 0.03521677106618881, 0.03095141425728798, 0.1418505609035492, 0.10855548828840256, 0.033418502658605576, 0.11515713483095169, 0.14700667560100555, 0.08776069432497025, 0.039951905608177185, 0.17001967132091522, 0.17835836112499237, 0.03307342529296875, 0.01023936364799738, 0.11905227601528168, 0.023064950481057167, 0.17729994654655457, 0.06273671239614487, 0.007126426324248314, 0.015735888853669167, 0.05649695545434952, 0.13018794357776642, 0.012425864115357399, 0.03904657065868378, 0.021090451627969742, 0.06335184723138809, 0.17655520141124725, 0.01054443046450615, 0.060495346784591675, 0.0034963609650731087, 0.04540549963712692, 0.21488696336746216, 0.02055521495640278, 0.19636207818984985, 0.22012192010879517, 0.046658191829919815, 0.10660475492477417, 0.1074320524930954, 0.022440465167164803, 0.051619742065668106, 0.03550410270690918, 0.03169967234134674, 0.04124200716614723, 0.023311635479331017, 0.056658364832401276, 0.028573809191584587, 0.014879940077662468, 0.0426592193543911, 0.2333117425441742, 0.12719164788722992, 0.04490230977535248, 0.35854440927505493, 0.00046881992602720857, 0.00901033729314804, 0.26866665482521057, 0.16175520420074463, 0.08619990944862366, 0.018416188657283783, 0.009145146235823631, 0.01683655008673668, 0.035118360072374344, 0.04067481309175491, 0.08633174747228622, 0.021642686799168587, 0.03137023001909256, 0.03563518822193146, 0.07527097314596176, 0.17513808608055115, 0.033168718218803406, 0.04857506975531578, 0.08042798936367035, 0.021178407594561577, 0.026634713634848595, 0.23659636080265045, 0.24493587017059326, 0.03351353853940964, 0.05634763836860657, 0.05246753618121147, 0.04352124407887459, 0.24387787282466888, 0.003862131852656603, 0.05945985019207001, 0.05085049942135811, 0.010095738805830479, 0.19676825404167175, 0.07901189476251602, 0.027542296797037125, 0.045496467500925064, 0.0032467893324792385, 0.24313339591026306, 0.07707643508911133, 0.006091754883527756, 0.0700821727514267, 0.1119862049818039, 0.14830566942691803, 0.046031463891267776, 0.26293879747390747, 0.15354062616825104, 0.019928118214011192, 0.04002073034644127, 0.040847569704055786, 0.04414593055844307, 0.01497026439756155, 0.03108237497508526, 0.034887466579675674, 0.02534458599984646, 0.04327475279569626, 0.009927880018949509, 0.0380132794380188, 0.05170636996626854, 0.023926949128508568, 0.1667300909757614, 0.06061028316617012, 0.02168421633541584, 0.358940064907074, 0.36754310131073, 0.0898825079202652, 0.5202395915985107, 0.44471222162246704, 0.3401350975036621, 0.34940025210380554, 0.34171342849731445, 0.323435515165329, 0.3178843855857849, 0.27222925424575806, 0.33690816164016724, 0.32718437910079956, 0.32291921973228455, 0.4337693750858307, 0.18342702090740204, 0.32537907361984253, 0.40709131956100464, 0.43892139196395874, 0.37970584630966187, 0.3319176733493805, 0.12195612490177155, 0.11361966282129288, 0.3250414729118347, 0.30221179127693176, 0.41099268198013306, 0.3150326609611511, 0.11467906832695007, 0.3546891510486603, 0.2990976870059967, 0.3077063262462616, 0.3484496474266052, 0.1617913842201233, 0.27954983711242676, 0.33100318908691406, 0.31305453181266785, 0.3553048372268677, 0.11542443931102753, 0.28146886825561523, 0.35245653986930847, 0.28847751021385193, 0.24656805396080017, 0.5067904591560364, 0.3125253915786743, 0.09561600536108017, 0.5120241641998291, 0.3386189937591553, 0.398546427488327, 0.39937472343444824, 0.31440961360931396, 0.3435741066932678, 0.327470600605011, 0.3236682415008545, 0.33320748805999756, 0.3152805268764496, 0.3486194312572479, 0.3205430209636688, 0.3068501055240631, 0.3346221148967743, 0.5252127647399902, 0.41912004351615906, 0.33686667680740356, 0.00860536191612482, 0.2690631151199341, 0.16135172545909882, 0.08579718321561813, 0.01881992071866989, 0.009547515772283077, 0.01724005490541458, 0.035520244389772415, 0.04107740893959999, 0.0867319256067276, 0.02204545959830284, 0.03177276998758316, 0.036037176847457886, 0.07486635446548462, 0.1755366027355194, 0.0335686132311821, 0.04817118123173714, 0.08002311736345291, 0.02077411115169525, 0.027037248015403748, 0.23699329793453217, 0.24533292651176453, 0.0339159332215786, 0.056749019771814346, 0.05206533148884773, 0.043922387063503265, 0.2442750334739685, 0.004251045174896717, 0.05986069515347481, 0.05125175416469574, 0.010490947403013706, 0.1971660852432251, 0.07941245287656784, 0.02794112265110016, 0.045896682888269424, 0.0036354365292936563, 0.24353061616420746, 0.07747349143028259, 0.006500315852463245, 0.07048285007476807, 0.11238480359315872, 0.1479019820690155, 0.04643308371305466, 0.263335645198822, 0.1531369686126709, 0.020329173654317856, 0.039617929607629776, 0.040445130318403244, 0.04454740509390831, 0.015367744490504265, 0.03148448467254639, 0.03528989478945732, 0.025747215375304222, 0.04367624223232269, 0.010332397185266018, 0.03841549903154373, 0.05210748314857483, 0.024328501895070076, 0.16632656753063202, 0.06020619347691536, 0.022087031975388527, 0.27766671776771545, 0.1527465581893921, 0.07719182223081589, 0.027424640953540802, 0.01815229095518589, 0.025844840332865715, 0.04412556812167168, 0.049682628363370895, 0.09533723443746567, 0.030650528147816658, 0.040377963334321976, 0.04464247077703476, 0.06626152992248535, 0.1841413825750351, 0.04217395558953285, 0.03956606239080429, 0.0714184120297432, 0.012168939225375652, 0.035642415285110474, 0.245597243309021, 0.2539369463920593, 0.04252118244767189, 0.06535439193248749, 0.04345996677875519, 0.052527762949466705, 0.2528791129589081, 0.012855798937380314, 0.06846606731414795, 0.05985713005065918, 0.019095884636044502, 0.2057705521583557, 0.08801780641078949, 0.03654632717370987, 0.054502036422491074, 0.012240554206073284, 0.2521347105503082, 0.08607775717973709, 0.015101514756679535, 0.07908821105957031, 0.12098968029022217, 0.13929685950279236, 0.0550384484231472, 0.27193954586982727, 0.14453183114528656, 0.028934527188539505, 0.031012527644634247, 0.031839706003665924, 0.05315278097987175, 0.02397291176021099, 0.04008975997567177, 0.04389512166380882, 0.034352343529462814, 0.05228162556886673, 0.01893649622797966, 0.04702076315879822, 0.06071286275982857, 0.03293381258845329, 0.1577214002609253, 0.05160115659236908, 0.03069208189845085, 0.4303768575191498, 0.35484200716018677, 0.2502560019493103, 0.2595221698284149, 0.251834511756897, 0.2335556596517563, 0.22800391912460327, 0.1823475956916809, 0.24702900648117065, 0.23730455338954926, 0.23303930461406708, 0.343900591135025, 0.09354483336210251, 0.23550009727478027, 0.3172188699245453, 0.3490535318851471, 0.2898307144641876, 0.24203822016716003, 0.032073959708213806, 0.023738987743854523, 0.23516154289245605, 0.2123308777809143, 0.3211192786693573, 0.22515259683132172, 0.024799058213829994, 0.2648121118545532, 0.20921684801578522, 0.2178257554769516, 0.25857239961624146, 0.071909099817276, 0.18966825306415558, 0.24112483859062195, 0.2231747806072235, 0.26542776823043823, 0.025544945150613785, 0.1915903240442276, 0.26257818937301636, 0.1985962837934494, 0.1566866785287857, 0.41692712903022766, 0.22264495491981506, 0.005745091009885073, 0.4221612811088562, 0.24874037504196167, 0.3086724579334259, 0.3095005750656128, 0.22452934086322784, 0.253696471452713, 0.237590953707695, 0.23378823697566986, 0.24332807958126068, 0.22540031373500824, 0.25874102115631104, 0.23066285252571106, 0.2169695645570755, 0.24474309384822845, 0.4353505074977875, 0.3292490243911743, 0.24698752164840698, 0.07555586844682693, 0.18017108738422394, 0.17089886963367462, 0.17859132587909698, 0.19687189161777496, 0.2024291455745697, 0.24807998538017273, 0.1833970844745636, 0.19312450289726257, 0.19738884270191193, 0.08648649603128433, 0.33687326312065125, 0.19491884112358093, 0.11318054795265198, 0.08133073896169662, 0.14057764410972595, 0.18838895857334137, 0.3983139395713806, 0.40665438771247864, 0.1952676773071289, 0.21810002624988556, 0.10928826034069061, 0.20527344942092896, 0.40559738874435425, 0.16560128331184387, 0.2212110012769699, 0.21260274946689606, 0.17184054851531982, 0.35849687457084656, 0.2407616525888443, 0.18929053843021393, 0.20724661648273468, 0.16498638689517975, 0.40485355257987976, 0.23881034553050995, 0.16784687340259552, 0.23183254897594452, 0.2737256586551666, 0.013450464233756065, 0.2077844738960266, 0.4246540665626526, 0.00821597594767809, 0.1816808134317398, 0.12173450738191605, 0.12090777605772018, 0.20589874684810638, 0.17671775817871094, 0.192836195230484, 0.19664160907268524, 0.1870989054441452, 0.20502761006355286, 0.17168281972408295, 0.19976720213890076, 0.2134583443403244, 0.18568019568920135, 0.004975020419806242, 0.10114563256502151, 0.18343864381313324, 0.10461600124835968, 0.09534397721290588, 0.10303627699613571, 0.12131739407777786, 0.1268743872642517, 0.17252783477306366, 0.10784219205379486, 0.11756971478462219, 0.12183431535959244, 0.010948370210826397, 0.2613271474838257, 0.11936525255441666, 0.03762677684426308, 0.005820623133331537, 0.06502311676740646, 0.1128341555595398, 0.32277563214302063, 0.33111584186553955, 0.1197129562497139, 0.14254610240459442, 0.03373251482844353, 0.12971946597099304, 0.33005842566490173, 0.09004711359739304, 0.14565753936767578, 0.13704882562160492, 0.09628677368164062, 0.2829536199569702, 0.1652088761329651, 0.11373718827962875, 0.1316932737827301, 0.08943208307027817, 0.32931432127952576, 0.16326244175434113, 0.09229152649641037, 0.15627945959568024, 0.19817695021629333, 0.06210692226886749, 0.1322302520275116, 0.34911707043647766, 0.06734177470207214, 0.10612635314464569, 0.04617931693792343, 0.04535234346985817, 0.13034456968307495, 0.10116399079561234, 0.11728157103061676, 0.12108690291643143, 0.11154407262802124, 0.12947341799736023, 0.09612768888473511, 0.1242125853896141, 0.13790452480316162, 0.11012566089630127, 0.08053074777126312, 0.02559356950223446, 0.1078837439417839, 0.009272473864257336, 0.0015795610379427671, 0.016702596098184586, 0.02225867658853531, 0.0679166316986084, 0.0032272248063236475, 0.012954127974808216, 0.01721929758787155, 0.09368612617254257, 0.15672440826892853, 0.01475606206804514, 0.06699065864086151, 0.09884294867515564, 0.039593566209077835, 0.008218865841627121, 0.2181849181652069, 0.22652417421340942, 0.015097505412995815, 0.03793185204267502, 0.07088367640972137, 0.02510584145784378, 0.2254660427570343, 0.014572199434041977, 0.04104440659284592, 0.03243487328290939, 0.008338840678334236, 0.17835545539855957, 0.06059649959206581, 0.009135262109339237, 0.027082059532403946, 0.015186382457613945, 0.22472146153450012, 0.058666303753852844, 0.012324870564043522, 0.05166676267981529, 0.0935726910829544, 0.16672144830226898, 0.027615677565336227, 0.2445274144411087, 0.171956405043602, 0.0015255736652761698, 0.058436714112758636, 0.059263650327920914, 0.025730246677994728, 0.0034759240224957466, 0.012666559778153896, 0.016471436247229576, 0.006928767077624798, 0.024859054014086723, 0.00848833192139864, 0.019597252830863, 0.03329081833362579, 0.005513133946806192, 0.18514594435691833, 0.07902577519416809, 0.0032688016071915627, 0.0076924879103899, 0.025973597541451454, 0.03153041750192642, 0.07718665897846222, 0.0124982800334692, 0.022225745022296906, 0.026490453630685806, 0.08441372960805893, 0.16599301993846893, 0.024023614823818207, 0.057718366384506226, 0.0895705446600914, 0.030321253463625908, 0.017490167170763016, 0.22745168209075928, 0.23579111695289612, 0.024369006976485252, 0.04720277339220047, 0.06161182373762131, 0.03437625989317894, 0.23473311960697174, 0.00530119426548481, 0.05031484365463257, 0.04170557111501694, 0.000989353284239769, 0.1876233071088791, 0.0698668584227562, 0.018397416919469833, 0.036351367831230164, 0.005914587061852217, 0.23398861289024353, 0.06793183833360672, 0.0030573983676731586, 0.060937147587537766, 0.10284113138914108, 0.15744918584823608, 0.03688665106892586, 0.2537941336631775, 0.16268415749073029, 0.010783031582832336, 0.04916466027498245, 0.04999168589711189, 0.03500105440616608, 0.005827818997204304, 0.02193766087293625, 0.025742948055267334, 0.01620006375014782, 0.03412986919283867, 0.0007875664159655571, 0.0288686603307724, 0.042561400681734085, 0.014782010577619076, 0.17587371170520782, 0.06975346803665161, 0.012539754621684551, 0.01828194037079811, 0.023838253691792488, 0.06949586421251297, 0.00480610691010952, 0.014533641748130322, 0.01879872940480709, 0.09210630506277084, 0.1583033949136734, 0.016334431245923042, 0.06541086733341217, 0.09726312756538391, 0.0380137674510479, 0.009798186831176281, 0.21976353228092194, 0.22810281813144684, 0.0166770126670599, 0.03951124846935272, 0.06930398941040039, 0.026685070246458054, 0.2270447313785553, 0.012992355041205883, 0.04262368381023407, 0.03401419147849083, 0.006759970914572477, 0.1799342781305313, 0.06217580288648605, 0.010711713694036007, 0.028661027550697327, 0.013606528751552105, 0.22630015015602112, 0.06024456024169922, 0.010745351202785969, 0.053246065974235535, 0.09515160322189331, 0.16514167189598083, 0.029195068404078484, 0.24610602855682373, 0.17037664353847504, 0.0030959928408265114, 0.056856974959373474, 0.05768393725156784, 0.027309583500027657, 0.0019107026746496558, 0.014245924539864063, 0.018050935119390488, 0.008508057333528996, 0.026438405737280846, 0.006908576004207134, 0.021176736801862717, 0.034870121628046036, 0.0070914472453296185, 0.1835661679506302, 0.07744597643613815, 0.004847686272114515, 0.005557970609515905, 0.05121413245797157, 0.013475783169269562, 0.0037489449605345726, 0.0005160990986041725, 0.11038610339164734, 0.1400224268436432, 0.0019709253683686256, 0.08369137346744537, 0.11554265767335892, 0.056294362992048264, 0.008483776822686195, 0.20148412883281708, 0.20982320606708527, 0.0016061642672866583, 0.02122931368649006, 0.08758537471294403, 0.008403368294239044, 0.20876500010490417, 0.03127063065767288, 0.02434183843433857, 0.015732277184724808, 0.02503180131316185, 0.16165390610694885, 0.04389393329620361, 0.007587776985019445, 0.010381001979112625, 0.03188550844788551, 0.20802035927772522, 0.041968293488025665, 0.029027318581938744, 0.034964196383953094, 0.07687096297740936, 0.18342208862304688, 0.010913096368312836, 0.22782662510871887, 0.18865706026554108, 0.015191072598099709, 0.07513810694217682, 0.07596521079540253, 0.009027685970067978, 0.020154867321252823, 0.00403594272211194, 0.000244140625, 0.009773870930075645, 0.008156475611031055, 0.025190407410264015, 0.0028954732697457075, 0.016588261350989342, 0.011191715486347675, 0.20184671878814697, 0.09572629630565643, 0.013434252701699734, 0.045659590512514114, 0.019032230600714684, 0.009304708801209927, 0.005040761083364487, 0.115943543612957, 0.13446879386901855, 0.00751860486343503, 0.08924859017133713, 0.12110015749931335, 0.06185150519013405, 0.014040241949260235, 0.19593195617198944, 0.2042708396911621, 0.007161494344472885, 0.015674127265810966, 0.09314219653606415, 0.002856777748093009, 0.20321252942085266, 0.03682805225253105, 0.018787529319524765, 0.01017819531261921, 0.030589483678340912, 0.15610089898109436, 0.038339078426361084, 0.0131447184830904, 0.004838841035962105, 0.037442855536937714, 0.20246781408786774, 0.03642089664936066, 0.03458348661661148, 0.02940952591598034, 0.07131801545619965, 0.1889793872833252, 0.005359029397368431, 0.22227442264556885, 0.1942143589258194, 0.020748429000377655, 0.08069506287574768, 0.08152209222316742, 0.0034760579001158476, 0.025712667033076286, 0.009592961519956589, 0.005787648726254702, 0.015330337919294834, 0.0026061725802719593, 0.030746866017580032, 0.0026623853482306004, 0.011034331284463406, 0.016749007627367973, 0.2074039876461029, 0.10128358006477356, 0.018990689888596535, 0.06468969583511353, 0.05496283620595932, 0.050697460770606995, 0.16159352660179138, 0.08880950510501862, 0.05316336452960968, 0.13490109145641327, 0.16674934327602386, 0.10750521719455719, 0.059697844088077545, 0.1502748280763626, 0.15861326456069946, 0.05281950160861015, 0.02998550422489643, 0.13879695534706116, 0.04281077906489372, 0.1575547605752945, 0.08248145133256912, 0.02687237039208412, 0.035481955856084824, 0.07624150067567825, 0.11044237017631531, 0.007320784498006105, 0.05879095569252968, 0.04083534702658653, 0.08309668302536011, 0.1568099409341812, 0.00931441318243742, 0.0802411213517189, 0.016250144690275192, 0.025661418214440346, 0.23462985455989838, 0.04030134901404381, 0.1766171008348465, 0.239864781498909, 0.06640364229679108, 0.1263493299484253, 0.12717674672603607, 0.042186520993709564, 0.07136435061693192, 0.05525006726384163, 0.05144577473402023, 0.06098794937133789, 0.043057654052972794, 0.07640407234430313, 0.04831993952393532, 0.03462592884898186, 0.06240486726164818, 0.253054678440094, 0.14693526923656464, 0.06464816629886627, 0.009727546945214272, 0.013992567546665668, 0.09691181033849716, 0.15349739789962769, 0.011529223993420601, 0.07021656632423401, 0.10206853598356247, 0.04281944781541824, 0.004992026370018721, 0.21495790779590607, 0.2232971489429474, 0.011870906688272953, 0.03470507636666298, 0.0741099864244461, 0.021878911182284355, 0.22223901748657227, 0.017796825617551804, 0.03781751170754433, 0.029208017513155937, 0.01156036276370287, 0.17512841522693634, 0.057369623333215714, 0.00591127946972847, 0.023855026811361313, 0.018411332741379738, 0.22149443626403809, 0.05543941259384155, 0.015551543794572353, 0.048439886420965195, 0.09034565836191177, 0.16994738578796387, 0.0243888720870018, 0.24130040407180786, 0.17518235743045807, 0.0017220136942341924, 0.06166287884116173, 0.06248988211154938, 0.02250341884791851, 0.006686902139335871, 0.009439753368496895, 0.013244840316474438, 0.0037019469309598207, 0.021632205694913864, 0.011714695952832699, 0.016370626166462898, 0.030063949525356293, 0.002286782953888178, 0.188371941447258, 0.082251638174057, 4.31583721365314e-05, 0.004265370778739452, 0.10663899779319763, 0.14377129077911377, 0.00183156318962574, 0.0799439549446106, 0.11179566383361816, 0.05254685506224632, 0.004735537804663181, 0.20523303747177124, 0.21357212960720062, 0.00214341189712286, 0.0249777939170599, 0.08383753895759583, 0.012152320705354214, 0.21251390874385834, 0.027523573487997055, 0.02809053100645542, 0.019480902701616287, 0.021285437047481537, 0.16540279984474182, 0.04764257371425629, 0.0038562193512916565, 0.014129836112260818, 0.028138283640146255, 0.21176926791667938, 0.04571691155433655, 0.025278983637690544, 0.03871285542845726, 0.08061985671520233, 0.17967475950717926, 0.01466162409633398, 0.23157553374767303, 0.18490973114967346, 0.011444010771811008, 0.07139039784669876, 0.0722174271941185, 0.012776263058185577, 0.0164090096950531, 0.00029430087306536734, 0.0035174735821783543, 0.006025657057762146, 0.01190510205924511, 0.021442264318466187, 0.0066430955193936825, 0.02033691480755806, 0.007444662973284721, 0.19809934496879578, 0.09197897464036942, 0.00968609843403101, 0.1109030693769455, 0.13950587809085846, 0.0024854501243680716, 0.08420830965042114, 0.11605963855981827, 0.05681128054857254, 0.0090005649253726, 0.2009677290916443, 0.20930679142475128, 0.002122233621776104, 0.020712511613965034, 0.08810225874185562, 0.007886890321969986, 0.208248570561409, 0.03178761526942253, 0.02382512204349041, 0.015215575695037842, 0.025548791512846947, 0.1611374169588089, 0.043377235531806946, 0.008104701526463032, 0.009864780120551586, 0.03240245580673218, 0.20750392973423004, 0.04145228490233421, 0.02954408898949623, 0.03444749116897583, 0.07635446637868881, 0.18393903970718384, 0.010396331548690796, 0.22731022536754608, 0.18917401134967804, 0.015707988291978836, 0.0756550058722496, 0.07648210227489471, 0.00851090345531702, 0.020671868696808815, 0.004552748054265976, 0.0007500125793740153, 0.010290579870343208, 0.007639641407877207, 0.025707215070724487, 0.0023784139193594456, 0.016071496531367302, 0.01170861255377531, 0.20236366987228394, 0.0962432473897934, 0.013951006345450878, 0.2503891885280609, 0.10843256860971451, 0.026696201413869858, 0.005157741717994213, 0.0540926530957222, 0.1019035056233406, 0.31183505058288574, 0.32017531991004944, 0.1087820827960968, 0.1316138058900833, 0.02281119115650654, 0.11878730356693268, 0.31911805272102356, 0.07911547273397446, 0.13472463190555573, 0.126116544008255, 0.08535447716712952, 0.2720145583152771, 0.15427516400814056, 0.10280420631170273, 0.1207602396607399, 0.07850068807601929, 0.31837403774261475, 0.1523251235485077, 0.08136262744665146, 0.14534609019756317, 0.18724019825458527, 0.07303640991449356, 0.12129843980073929, 0.3381761908531189, 0.07827139645814896, 0.09519511461257935, 0.035251911729574203, 0.03442610055208206, 0.11941268295049667, 0.09023162722587585, 0.10635053366422653, 0.11015601456165314, 0.10061350464820862, 0.11854156106710434, 0.08519802987575531, 0.11328147351741791, 0.12697210907936096, 0.0991944968700409, 0.09146121889352798, 0.014661211520433426, 0.09695335477590561, 0.14196953177452087, 0.22370100021362305, 0.2555437982082367, 0.19630788266658783, 0.14850586652755737, 0.06147106736898422, 0.0698074921965599, 0.14162804186344147, 0.11879479140043259, 0.22759905457496643, 0.13161899149417877, 0.06874848157167435, 0.1712857335805893, 0.11568126827478409, 0.1242908164858818, 0.16504567861557007, 0.02163582295179367, 0.09613024443387985, 0.14759591221809387, 0.12964236736297607, 0.1719011813402176, 0.06800327450037003, 0.09806478768587112, 0.1690482497215271, 0.1050594374537468, 0.06315189599990845, 0.32342299818992615, 0.1291102170944214, 0.08781152218580246, 0.32865771651268005, 0.15521025657653809, 0.21515145897865295, 0.21597923338413239, 0.13099512457847595, 0.16016893088817596, 0.14405818283557892, 0.1402544230222702, 0.14979588985443115, 0.1318662315607071, 0.1652110517024994, 0.13712871074676514, 0.12343470007181168, 0.15121203660964966, 0.34184759855270386, 0.23573365807533264, 0.15345588326454163, 0.08173872530460358, 0.11358888447284698, 0.05434221774339676, 0.006540665403008461, 0.20342914760112762, 0.21176846325397491, 0.0004892339929938316, 0.02318125031888485, 0.08563382923603058, 0.010354996658861637, 0.21071036159992218, 0.02931826189160347, 0.026292305439710617, 0.01768406108021736, 0.023078473284840584, 0.1636001020669937, 0.04584387317299843, 0.005628569982945919, 0.012328081764280796, 0.029933389276266098, 0.2099658101797104, 0.043910276144742966, 0.027078775689005852, 0.03691430017352104, 0.07881765067577362, 0.1814688891172409, 0.012866660952568054, 0.22977162897586823, 0.1867038607597351, 0.013240725733339787, 0.07318628579378128, 0.0740136057138443, 0.010980901308357716, 0.018201246857643127, 0.002105712890625, 0.0017565510934218764, 0.00782964751124382, 0.010109981521964073, 0.02324155531823635, 0.004857666324824095, 0.01853954792022705, 0.00924304872751236, 0.19989363849163055, 0.09377334266901016, 0.011487750336527824, 0.031853482127189636, 0.02739708684384823, 0.0752084031701088, 0.28515148162841797, 0.29349157214164734, 0.08208712190389633, 0.10491974651813507, 0.003910062834620476, 0.09209312498569489, 0.29243403673171997, 0.052420806139707565, 0.1080310046672821, 0.09942246973514557, 0.058660272508859634, 0.2453281283378601, 0.12758220732212067, 0.0761105865240097, 0.09406667947769165, 0.05180586874485016, 0.29168984293937683, 0.12563621997833252, 0.054666779935359955, 0.1186528354883194, 0.16055043041706085, 0.09973081201314926, 0.09460403770208359, 0.31149324774742126, 0.10496581345796585, 0.06850029528141022, 0.008556358516216278, 0.007731615100055933, 0.09271833300590515, 0.06353749334812164, 0.07965564727783203, 0.08346107602119446, 0.07391836494207382, 0.09184718132019043, 0.058502428233623505, 0.08658665418624878, 0.10027811676263809, 0.07249964773654938, 0.11815539002418518, 0.012035229243338108, 0.07025811821222305, 0.05924958363175392, 0.10706018656492233, 0.316988468170166, 0.3253287971019745, 0.11393871158361435, 0.1367701292037964, 0.02796865627169609, 0.12394367903470993, 0.324271559715271, 0.08427208662033081, 0.13988082110881805, 0.13127288222312927, 0.09051095694303513, 0.2771686911582947, 0.15943115949630737, 0.10796047002077103, 0.12591645121574402, 0.08365734666585922, 0.32352757453918457, 0.15748009085655212, 0.08651962876319885, 0.15050216019153595, 0.19239528477191925, 0.06788056343793869, 0.12645487487316132, 0.34332942962646484, 0.07311545312404633, 0.1003517284989357, 0.040409330278635025, 0.03958359360694885, 0.1245691105723381, 0.09538806229829788, 0.11150714755058289, 0.11531263589859009, 0.10577020794153214, 0.12369800359010696, 0.09035490453243256, 0.11843805760145187, 0.13212840259075165, 0.10435111075639725, 0.08630537241697311, 0.01981871761381626, 0.10211010277271271, 0.04781130701303482, 0.2577619254589081, 0.26610177755355835, 0.05469004437327385, 0.07752297818660736, 0.03129172697663307, 0.06469633430242538, 0.26504403352737427, 0.02502400428056717, 0.0806344747543335, 0.07202570885419846, 0.03126376494765282, 0.21793635189533234, 0.10018600523471832, 0.04871430620551109, 0.06667027622461319, 0.02440893091261387, 0.2642997205257416, 0.09824350476264954, 0.02727004699409008, 0.09125649183988571, 0.13315647840499878, 0.12712793052196503, 0.06720714271068573, 0.2841040790081024, 0.13236290216445923, 0.04110328108072281, 0.018844055011868477, 0.01967150904238224, 0.06532144546508789, 0.03614097088575363, 0.05225859582424164, 0.056063998490571976, 0.04652126133441925, 0.06445028632879257, 0.03110537678003311, 0.059189602732658386, 0.07288140058517456, 0.04510262608528137, 0.14555248618125916, 0.039432182908058167, 0.04286101087927818, 0.20996691286563873, 0.21830609440803528, 0.006878854241222143, 0.029713058844208717, 0.07910197228193283, 0.016887061297893524, 0.21724793314933777, 0.022788172587752342, 0.03282561153173447, 0.02421603910624981, 0.01655040681362152, 0.17013710737228394, 0.052377697080373764, 0.0009954533306881785, 0.01886366493999958, 0.023402824997901917, 0.2165033221244812, 0.05044931173324585, 0.020543543621897697, 0.043447963893413544, 0.08535424619913101, 0.17493921518325806, 0.019396891817450523, 0.23630942404270172, 0.18017418682575226, 0.006708871573209763, 0.06665483117103577, 0.0674818679690361, 0.017511427402496338, 0.01167455967515707, 0.004447616171091795, 0.008252847008407116, 0.001290067215450108, 0.016640225425362587, 0.01670674979686737, 0.0113785145804286, 0.025072006508708, 0.002710229018703103, 0.19336378574371338, 0.0872434452176094, 0.004950530827045441, 0.008340180851519108, 0.20308995246887207, 0.1802586317062378, 0.289051353931427, 0.19308093190193176, 0.007284437771886587, 0.2327423244714737, 0.17714469134807587, 0.18575377762317657, 0.22650246322155, 0.03983534127473831, 0.15759553015232086, 0.20905429124832153, 0.19110333919525146, 0.23335790634155273, 0.006542444694787264, 0.15951994061470032, 0.23050755262374878, 0.16652382910251617, 0.12461420893669128, 0.3848640024662018, 0.190573051571846, 0.026342451572418213, 0.39009833335876465, 0.21666961908340454, 0.27660423517227173, 0.27743229269981384, 0.19245755672454834, 0.22162632644176483, 0.20551954209804535, 0.2017165720462799, 0.21125681698322296, 0.19332855939865112, 0.22667035460472107, 0.19859109818935394, 0.18489760160446167, 0.21267209947109222, 0.4032878279685974, 0.2971823513507843, 0.2149164080619812, 0.21142902970314026, 0.18859738111495972, 0.2973913252353668, 0.20141997933387756, 0.0010606779251247644, 0.24108195304870605, 0.18548350036144257, 0.19409267604351044, 0.23484207689762115, 0.04817209020256996, 0.1659340113401413, 0.21739374101161957, 0.19944249093532562, 0.2416975349187851, 0.0018085367046296597, 0.1678594946861267, 0.23884694278240204, 0.17486247420310974, 0.13295292854309082, 0.3932044208049774, 0.19891196489334106, 0.01800381951034069, 0.39843878149986267, 0.2250089794397354, 0.28494417667388916, 0.2857722043991089, 0.20079652965068817, 0.22996588051319122, 0.21385866403579712, 0.21005560457706451, 0.2195960134267807, 0.20166754722595215, 0.23500974476337433, 0.20693010091781616, 0.19323650002479553, 0.22101138532161713, 0.41162827610969543, 0.30552253127098083, 0.22325564920902252, 0.022834450006484985, 0.08598081767559052, 0.010009114630520344, 0.21037080883979797, 0.029666617512702942, 0.02594721131026745, 0.0173
[truncated: 7,411,833 more chars]
